# Supplementary material for: Epidemiology of potential drug-drug interactions in elderly population admitted to critical care units of Peshawar, Pakistan
Source: BMC Pharmacol Toxicol. 2018 Dec 10;19:85. doi: 10.1186/s40360-018-0276-4 (PMC6288845; doi:10.1186/s40360-018-0276-4)
Supplement: Supplementary file 1 — Geriatric patient data. This file contains the demographic data and medication profile collected from the treatment charts of the patients. (XLS 3520 kb) [file 40360_2018_276_MOESM1_ESM.xls]

## Sheet: geriatrics
sno	ageyrs	gender	hospital	unit	duration_staydays	no_prescribed_drugs	no_interactions	diagnosis	genrc_1	indication_1	subtherapeuticdose_1	overdose_1	drugclass_1	genrc_2	indication_2	subtherapeuticdose_2	overdose_2	drugclass_2	genrc_3	indication_3	subtherapeuticdose_3	overdose_3	drugclass_3	genrc_4	indication_4	subtherapeuticdose_4	overdose_4	drugclass_4	genrc_5	indication_5	subtherapeuticdose_5	overdose_5	drugclass_5	genrc_6	indication_6	subtherapeuticdose_6	overdose_6	drugclass_6	genrc_7	indication_7	subtherapeuticdose_7	overdose_7	drugclass_7	genrc_8	indication_8	subtherapeuticdose_8	overdose_8	drugclass_8	genrc_9
1	70	0	0	0	8	10	7	49	0	0	1	1	0	44	0	1	1	0	19	28	2	1	13	72	7	1	1	28	24	37	1	1	15	17	15	1	1	11	8	11	2	1	5	92	37	1	1	15	26
3	60	0	0	0	2	4	0	55	2	2	1	1	0	42	5	1	1	14	92	37	1	1	15	108	7	1	1	28	#NULL!	#NULL!	#NULL!	#NULL!	#NULL!	#NULL!	#NULL!	#NULL!	#NULL!	#NULL!	#NULL!	#NULL!	#NULL!	#NULL!	#NULL!	#NULL!	#NULL!	#NULL!	#NULL!	#NULL!	#NULL!
4	73	0	0	0	6	13	7	381	3	3	1	1	2	44	6	1	1	0	12	3	1	1	7	91	85	1	2	17	20	6	1	1	0	47	118	1	1	0	92	37	1	1	15	15	22	1	2	9	11
5	60	0	0	0	10	8	1	214	2	4	1	1	0	42	5	1	1	14	44	6	1	1	0	92	37	1	1	15	90	72	1	1	42	133	32	1	2	38	155	133	1	2	6	109	12	1	1	30	#NULL!
10	90	0	0	0	5	5	0	335	0	0	1	1	0	7	6	2	1	0	42	5	1	1	14	92	37	1	1	15	8	11	2	1	5	#NULL!	#NULL!	#NULL!	#NULL!	#NULL!	#NULL!	#NULL!	#NULL!	#NULL!	#NULL!	#NULL!	#NULL!	#NULL!	#NULL!	#NULL!	#NULL!
13	65	0	0	0	6	11	6	86	6	8	1	1	4	7	6	1	1	0	19	28	1	1	13	8	11	2	1	5	21	5	1	1	14	17	15	1	1	11	72	7	1	1	28	24	37	1	1	15	212
25	72	0	0	0	4	6	1	288	9	13	1	1	0	102	14	1	1	5	27	36	1	2	17	91	59	1	1	17	89	23	1	1	5	42	5	1	1	14	#NULL!	#NULL!	#NULL!	#NULL!	#NULL!	#NULL!	#NULL!	#NULL!	#NULL!	#NULL!	#NULL!
30	75	0	0	0	6	6	0	129	0	0	1	1	0	88	7	1	1	28	140	6	1	1	0	93	5	1	1	14	7	6	1	1	0	72	7	1	1	28	#NULL!	#NULL!	#NULL!	#NULL!	#NULL!	#NULL!	#NULL!	#NULL!	#NULL!	#NULL!	#NULL!
34	75	1	0	3	6	8	7	87	0	6	1	1	0	3	16	1	2	2	87	8	1	1	4	100	18	1	1	7	29	21	1	1	18	101	20	1	1	8	1	20	1	1	1	12	19	1	1	7	#NULL!
35	65	0	0	1	3	10	0	74	0	4	1	1	0	44	6	1	1	0	141	86	1	1	44	83	41	1	1	0	90	41	1	1	39	48	52	2	1	58	21	5	1	1	14	109	12	1	1	30	27
36	60	1	0	2	6	3	0	287	10	17	2	1	6	0	9	1	1	0	9	9	1	1	0	#NULL!	#NULL!	#NULL!	#NULL!	#NULL!	#NULL!	#NULL!	#NULL!	#NULL!	#NULL!	#NULL!	#NULL!	#NULL!	#NULL!	#NULL!	#NULL!	#NULL!	#NULL!	#NULL!	#NULL!	#NULL!	#NULL!	#NULL!	#NULL!	#NULL!	#NULL!
38	65	0	0	2	3	5	1	238	11	18	1	2	2	3	21	1	1	2	14	25	1	1	8	6	8	1	1	4	69	21	1	1	27	#NULL!	#NULL!	#NULL!	#NULL!	#NULL!	#NULL!	#NULL!	#NULL!	#NULL!	#NULL!	#NULL!	#NULL!	#NULL!	#NULL!	#NULL!	#NULL!
41	76	0	0	2	3	5	1	238	14	20	1	1	8	3	21	1	1	2	126	8	1	1	4	11	18	1	1	2	6	8	1	1	4	#NULL!	#NULL!	#NULL!	#NULL!	#NULL!	#NULL!	#NULL!	#NULL!	#NULL!	#NULL!	#NULL!	#NULL!	#NULL!	#NULL!	#NULL!	#NULL!
44	64	0	0	1	30	12	5	87	7	6	2	1	0	3	16	1	1	2	87	8	1	1	4	4	5	2	1	3	30	25	1	1	19	159	101	1	1	35	122	37	1	1	15	0	6	1	1	0	44
45	75	0	0	1	5	8	0	83	16	23	1	1	10	99	26	1	1	31	27	36	1	1	17	91	59	1	1	17	89	23	1	1	5	102	59	1	1	5	135	59	1	1	17	12	54	1	1	7	#NULL!
46	65	0	0	1	3	4	1	87	17	15	1	2	11	7	6	1	1	0	44	6	1	1	0	70	25	1	1	8	#NULL!	#NULL!	#NULL!	#NULL!	#NULL!	#NULL!	#NULL!	#NULL!	#NULL!	#NULL!	#NULL!	#NULL!	#NULL!	#NULL!	#NULL!	#NULL!	#NULL!	#NULL!	#NULL!	#NULL!	#NULL!
48	75	0	0	1	4	7	2	87	3	16	1	1	2	6	8	1	1	4	4	5	1	1	3	90	72	1	1	42	158	16	2	1	18	143	37	1	1	15	0	6	1	1	0	#NULL!	#NULL!	#NULL!	#NULL!	#NULL!	#NULL!
49	60	0	0	1	3	6	0	315	9	13	1	1	0	20	13	2	1	0	27	36	1	1	17	91	59	1	1	17	89	23	1	1	5	4	5	2	1	3	#NULL!	#NULL!	#NULL!	#NULL!	#NULL!	#NULL!	#NULL!	#NULL!	#NULL!	#NULL!	#NULL!
50	80	1	0	1	2	7	1	314	9	13	1	1	0	12	24	1	1	7	27	36	1	1	17	91	59	1	1	17	89	23	1	1	5	102	59	1	1	5	254	7	1	1	28	#NULL!	#NULL!	#NULL!	#NULL!	#NULL!	#NULL!
58	82	0	0	3	7	11	19	65	3	16	1	1	2	6	8	1	1	4	11	16	1	1	2	123	90	1	1	18	7	6	2	1	0	44	6	1	1	0	101	1	1	1	8	12	19	1	1	7	100
60	80	0	0	3	10	10	3	207	3	16	1	1	2	6	8	1	1	4	0	9	1	1	0	87	8	1	1	4	91	85	1	2	17	21	88	1	1	14	47	9	2	1	0	9	6	1	1	0	89
61	60	0	0	0	14	7	2	49	8	11	1	2	5	42	5	1	1	14	17	15	1	1	11	0	0	1	1	0	92	37	1	1	15	6	8	1	1	4	69	21	1	1	27	#NULL!	#NULL!	#NULL!	#NULL!	#NULL!	#NULL!
62	60	0	0	0	6	6	3	335	0	0	1	1	0	8	11	1	2	5	42	5	1	1	14	72	7	1	1	28	24	37	1	1	15	17	15	1	1	11	#NULL!	#NULL!	#NULL!	#NULL!	#NULL!	#NULL!	#NULL!	#NULL!	#NULL!	#NULL!	#NULL!
66	60	1	0	0	38	11	3	111	2	4	1	1	0	42	5	1	1	14	110	91	2	1	37	108	7	1	1	28	26	6	2	1	0	9	6	1	1	0	37	43	1	1	20	92	37	1	1	15	12
72	81	0	0	1	9	11	6	259	21	32	1	1	14	2	4	1	1	0	27	36	1	1	17	89	23	1	1	5	91	23	2	1	17	20	6	1	1	0	44	6	1	1	0	12	54	1	1	7	9
77	60	0	0	1	5	2	0	75	2	4	1	1	0	4	5	2	1	3	#NULL!	#NULL!	#NULL!	#NULL!	#NULL!	#NULL!	#NULL!	#NULL!	#NULL!	#NULL!	#NULL!	#NULL!	#NULL!	#NULL!	#NULL!	#NULL!	#NULL!	#NULL!	#NULL!	#NULL!	#NULL!	#NULL!	#NULL!	#NULL!	#NULL!	#NULL!	#NULL!	#NULL!	#NULL!	#NULL!	#NULL!
78	65	0	0	1	14	13	14	288	0	9	1	1	0	4	5	1	1	3	44	6	1	1	0	13	18	1	2	2	6	8	1	1	4	89	23	1	1	5	158	25	1	1	18	34	25	1	1	9	12
85	85	0	0	1	6	2	0	16	9	6	1	1	0	88	7	1	1	28	#NULL!	#NULL!	#NULL!	#NULL!	#NULL!	#NULL!	#NULL!	#NULL!	#NULL!	#NULL!	#NULL!	#NULL!	#NULL!	#NULL!	#NULL!	#NULL!	#NULL!	#NULL!	#NULL!	#NULL!	#NULL!	#NULL!	#NULL!	#NULL!	#NULL!	#NULL!	#NULL!	#NULL!	#NULL!	#NULL!	#NULL!
87	80	1	0	1	8	5	3	87	3	16	1	1	2	2	6	1	1	0	6	8	1	1	4	15	22	1	1	9	123	25	1	1	18	#NULL!	#NULL!	#NULL!	#NULL!	#NULL!	#NULL!	#NULL!	#NULL!	#NULL!	#NULL!	#NULL!	#NULL!	#NULL!	#NULL!	#NULL!	#NULL!
89	75	1	0	1	6	5	0	14	21	32	1	1	14	2	6	1	1	0	12	500	1	1	7	101	25	2	1	8	15	25	1	1	9	#NULL!	#NULL!	#NULL!	#NULL!	#NULL!	#NULL!	#NULL!	#NULL!	#NULL!	#NULL!	#NULL!	#NULL!	#NULL!	#NULL!	#NULL!	#NULL!
91	60	0	0	1	3	5	0	157	0	4	1	1	0	44	6	1	1	0	4	5	1	1	3	90	41	1	1	39	83	41	1	1	0	#NULL!	#NULL!	#NULL!	#NULL!	#NULL!	#NULL!	#NULL!	#NULL!	#NULL!	#NULL!	#NULL!	#NULL!	#NULL!	#NULL!	#NULL!	#NULL!
92	65	1	0	1	8	11	3	93	15	22	1	1	9	77	22	1	1	9	146	20	1	1	9	41	20	1	1	19	178	6	1	1	0	26	6	1	1	0	136	40	1	1	35	12	54	1	1	7	27
94	86	0	0	1	4	7	1	344	26	13	2	1	0	9	9	1	1	0	27	23	1	1	17	89	23	1	1	5	102	14	2	1	5	21	5	1	1	14	187	7	1	1	28	#NULL!	#NULL!	#NULL!	#NULL!	#NULL!	#NULL!
96	75	1	0	1	4	5	0	39	2	4	1	1	0	53	4	1	1	0	42	5	1	1	14	15	22	1	1	9	27	23	1	2	17	#NULL!	#NULL!	#NULL!	#NULL!	#NULL!	#NULL!	#NULL!	#NULL!	#NULL!	#NULL!	#NULL!	#NULL!	#NULL!	#NULL!	#NULL!	#NULL!
97	75	1	0	1	4	3	0	175	0	6	1	1	0	4	5	1	1	3	44	6	1	1	0	#NULL!	#NULL!	#NULL!	#NULL!	#NULL!	#NULL!	#NULL!	#NULL!	#NULL!	#NULL!	#NULL!	#NULL!	#NULL!	#NULL!	#NULL!	#NULL!	#NULL!	#NULL!	#NULL!	#NULL!	#NULL!	#NULL!	#NULL!	#NULL!	#NULL!	#NULL!
100	80	0	0	2	3	5	5	238	13	18	1	1	2	12	21	1	1	7	14	21	1	1	8	6	8	1	1	4	15	22	1	1	9	#NULL!	#NULL!	#NULL!	#NULL!	#NULL!	#NULL!	#NULL!	#NULL!	#NULL!	#NULL!	#NULL!	#NULL!	#NULL!	#NULL!	#NULL!	#NULL!
101	60	0	0	1	5	11	6	110	21	32	1	1	14	11	18	1	1	2	67	25	1	1	18	6	8	1	1	4	162	22	1	1	9	101	1	1	1	8	68	34	2	1	27	90	41	1	1	39	75
102	70	1	0	1	11	11	8	83	27	23	1	1	17	89	23	1	2	5	91	59	1	1	17	9	6	1	1	0	47	6	1	1	0	102	59	2	1	5	15	22	1	1	9	12	19	1	1	7	1
103	85	0	0	1	5	7	0	75	26	13	2	1	0	4	5	2	1	3	9	13	1	1	0	90	41	1	1	39	27	23	2	1	17	89	23	1	1	5	67	25	1	1	13	#NULL!	#NULL!	#NULL!	#NULL!	#NULL!	#NULL!
105	60	1	0	1	6	4	0	75	26	6	2	1	0	42	5	1	1	14	63	92	1	1	21	90	41	1	1	39	#NULL!	#NULL!	#NULL!	#NULL!	#NULL!	#NULL!	#NULL!	#NULL!	#NULL!	#NULL!	#NULL!	#NULL!	#NULL!	#NULL!	#NULL!	#NULL!	#NULL!	#NULL!	#NULL!	#NULL!	#NULL!
107	65	1	0	2	4	10	11	238	11	18	1	1	2	3	21	1	1	2	29	21	1	1	18	14	25	1	1	8	121	47	1	1	36	68	34	2	1	27	6	8	1	1	4	4	5	1	1	3	12
109	70	0	0	2	4	5	0	241	0	6	1	1	0	21	5	1	1	14	4	5	1	1	3	166	1	1	1	21	63	65	1	1	21	#NULL!	#NULL!	#NULL!	#NULL!	#NULL!	#NULL!	#NULL!	#NULL!	#NULL!	#NULL!	#NULL!	#NULL!	#NULL!	#NULL!	#NULL!	#NULL!
110	70	0	0	2	5	7	10	238	13	18	1	1	2	87	8	1	1	4	12	21	1	1	7	14	21	1	1	8	29	21	1	1	18	69	34	1	1	27	177	25	1	1	9	#NULL!	#NULL!	#NULL!	#NULL!	#NULL!	#NULL!
111	70	0	0	2	4	7	7	238	11	18	1	1	2	3	21	1	1	2	28	21	1	1	8	29	20	1	1	18	87	8	1	1	4	15	22	1	1	9	68	34	2	1	27	#NULL!	#NULL!	#NULL!	#NULL!	#NULL!	#NULL!
112	68	0	0	2	4	5	2	26	30	25	1	1	19	74	6	1	1	0	147	37	1	1	15	145	38	1	1	16	222	7	1	1	28	#NULL!	#NULL!	#NULL!	#NULL!	#NULL!	#NULL!	#NULL!	#NULL!	#NULL!	#NULL!	#NULL!	#NULL!	#NULL!	#NULL!	#NULL!	#NULL!
113	75	1	0	2	5	7	1	157	0	6	1	1	0	15	22	1	1	9	89	23	1	2	5	27	23	1	2	17	104	29	1	1	32	107	12	1	1	35	103	29	1	1	32	#NULL!	#NULL!	#NULL!	#NULL!	#NULL!	#NULL!
114	60	1	0	2	4	4	2	238	31	21	1	1	19	6	8	1	1	4	11	21	1	1	2	3	21	1	1	2	#NULL!	#NULL!	#NULL!	#NULL!	#NULL!	#NULL!	#NULL!	#NULL!	#NULL!	#NULL!	#NULL!	#NULL!	#NULL!	#NULL!	#NULL!	#NULL!	#NULL!	#NULL!	#NULL!	#NULL!	#NULL!
116	65	0	0	2	4	7	6	238	3	21	1	1	2	87	8	1	1	4	11	21	1	1	2	29	25	1	1	18	15	1	1	1	9	4	5	1	1	3	27	23	1	2	17	#NULL!	#NULL!	#NULL!	#NULL!	#NULL!	#NULL!
119	62	0	0	2	2	4	3	206	33	42	1	1	19	3	21	1	1	2	11	18	1	1	2	6	8	1	1	4	#NULL!	#NULL!	#NULL!	#NULL!	#NULL!	#NULL!	#NULL!	#NULL!	#NULL!	#NULL!	#NULL!	#NULL!	#NULL!	#NULL!	#NULL!	#NULL!	#NULL!	#NULL!	#NULL!	#NULL!	#NULL!
121	65	1	0	2	4	4	2	206	11	18	1	1	2	3	21	1	1	2	14	21	1	1	8	6	8	1	1	4	#NULL!	#NULL!	#NULL!	#NULL!	#NULL!	#NULL!	#NULL!	#NULL!	#NULL!	#NULL!	#NULL!	#NULL!	#NULL!	#NULL!	#NULL!	#NULL!	#NULL!	#NULL!	#NULL!	#NULL!	#NULL!
124	86	0	0	2	6	7	1	206	12	19	1	1	7	29	25	1	1	18	6	8	1	1	4	11	18	1	1	2	0	6	1	1	0	9	6	1	1	0	63	92	1	1	21	#NULL!	#NULL!	#NULL!	#NULL!	#NULL!	#NULL!
125	62	0	0	2	3	6	2	238	11	18	1	1	2	3	21	1	1	2	69	34	1	1	27	29	25	1	1	18	142	5	1	1	14	6	8	1	1	4	#NULL!	#NULL!	#NULL!	#NULL!	#NULL!	#NULL!	#NULL!	#NULL!	#NULL!	#NULL!	#NULL!
127	75	0	0	2	16	10	12	87	0	9	1	1	0	67	25	1	1	13	13	18	1	1	2	44	6	1	1	0	6	8	1	1	4	27	23	1	1	17	36	34	2	1	13	82	25	1	1	19	28
128	60	1	0	2	5	6	5	157	2	6	1	1	0	15	20	1	1	9	13	18	1	1	2	69	34	1	2	27	14	20	1	1	8	121	47	1	1	36	#NULL!	#NULL!	#NULL!	#NULL!	#NULL!	#NULL!	#NULL!	#NULL!	#NULL!	#NULL!	#NULL!
131	65	0	0	2	3	4	2	206	3	21	1	1	2	11	18	1	1	2	6	8	1	1	4	29	25	1	1	18	#NULL!	#NULL!	#NULL!	#NULL!	#NULL!	#NULL!	#NULL!	#NULL!	#NULL!	#NULL!	#NULL!	#NULL!	#NULL!	#NULL!	#NULL!	#NULL!	#NULL!	#NULL!	#NULL!	#NULL!	#NULL!
133	85	1	0	2	4	7	5	238	13	18	1	1	2	12	21	1	1	7	15	20	1	1	9	6	8	1	1	4	69	34	2	1	27	14	25	1	1	8	124	34	1	1	41	#NULL!	#NULL!	#NULL!	#NULL!	#NULL!	#NULL!
134	61	0	0	2	6	9	5	7	15	20	1	1	9	11	18	1	1	2	3	21	1	1	2	29	25	1	1	18	87	8	1	1	4	69	34	2	1	27	91	23	1	2	17	89	23	1	1	5	9
135	65	1	0	2	9	13	10	7	0	6	1	1	0	3	21	1	1	2	11	18	1	1	2	6	8	1	1	4	77	25	1	1	9	12	18	1	1	7	29	25	1	1	18	260	38	1	1	16	27
136	60	1	0	2	5	10	12	238	3	21	1	1	2	11	18	1	1	2	87	8	1	1	4	12	18	1	1	7	29	25	1	1	18	15	20	1	1	9	28	21	1	1	8	0	6	1	1	0	4
138	60	1	2	2	4	4	2	238	3	21	1	1	2	11	18	1	1	2	6	8	1	1	4	28	25	1	1	8	#NULL!	#NULL!	#NULL!	#NULL!	#NULL!	#NULL!	#NULL!	#NULL!	#NULL!	#NULL!	#NULL!	#NULL!	#NULL!	#NULL!	#NULL!	#NULL!	#NULL!	#NULL!	#NULL!	#NULL!	#NULL!
139	60	1	2	2	5	4	1	179	28	21	1	1	8	34	22	1	1	9	41	20	1	1	19	78	6	1	1	0	#NULL!	#NULL!	#NULL!	#NULL!	#NULL!	#NULL!	#NULL!	#NULL!	#NULL!	#NULL!	#NULL!	#NULL!	#NULL!	#NULL!	#NULL!	#NULL!	#NULL!	#NULL!	#NULL!	#NULL!	#NULL!
140	65	1	2	2	5	7	7	157	34	22	1	1	9	13	18	1	1	2	122	37	1	1	15	29	25	1	1	18	7	6	1	1	0	69	34	1	2	27	4	5	2	1	3	#NULL!	#NULL!	#NULL!	#NULL!	#NULL!	#NULL!
142	72	1	2	2	5	11	5	7	3	21	1	1	2	11	18	1	1	2	6	8	1	1	4	184	25	1	1	13	117	34	1	1	41	4	5	2	1	3	99	26	1	1	31	91	23	1	1	17	0
144	65	1	2	2	4	4	3	157	15	20	1	1	9	1	20	1	1	1	42	5	1	1	14	29	20	1	1	18	#NULL!	#NULL!	#NULL!	#NULL!	#NULL!	#NULL!	#NULL!	#NULL!	#NULL!	#NULL!	#NULL!	#NULL!	#NULL!	#NULL!	#NULL!	#NULL!	#NULL!	#NULL!	#NULL!	#NULL!	#NULL!
146	80	1	2	2	4	4	3	238	11	18	1	1	2	3	21	1	1	2	6	8	1	1	4	12	21	1	1	7	#NULL!	#NULL!	#NULL!	#NULL!	#NULL!	#NULL!	#NULL!	#NULL!	#NULL!	#NULL!	#NULL!	#NULL!	#NULL!	#NULL!	#NULL!	#NULL!	#NULL!	#NULL!	#NULL!	#NULL!	#NULL!
148	65	1	2	2	3	9	7	7	12	21	1	1	7	13	18	1	1	2	91	23	1	1	17	89	23	1	2	5	69	34	1	1	27	111	47	1	1	36	87	8	1	1	4	120	21	1	1	18	#NULL!
154	70	1	2	2	4	5	0	157	37	43	1	1	20	15	20	1	1	9	91	23	1	1	17	89	23	1	1	5	21	5	1	2	14	#NULL!	#NULL!	#NULL!	#NULL!	#NULL!	#NULL!	#NULL!	#NULL!	#NULL!	#NULL!	#NULL!	#NULL!	#NULL!	#NULL!	#NULL!	#NULL!
159	60	0	2	2	2	6	5	238	3	21	1	1	2	11	18	1	1	2	14	25	1	1	8	6	8	1	1	4	4	5	2	1	3	12	21	1	1	7	#NULL!	#NULL!	#NULL!	#NULL!	#NULL!	#NULL!	#NULL!	#NULL!	#NULL!	#NULL!	#NULL!
161	75	0	2	2	4	7	6	238	11	18	1	1	2	3	21	1	1	2	12	21	1	1	7	6	8	1	1	4	28	21	1	1	8	120	21	2	1	18	68	34	2	1	27	#NULL!	#NULL!	#NULL!	#NULL!	#NULL!	#NULL!
165	75	0	2	2	4	8	10	239	3	21	1	1	2	11	18	1	1	2	87	8	1	1	4	68	34	2	1	27	12	21	1	1	7	15	22	1	1	9	101	20	2	1	8	1	20	1	1	1	#NULL!
167	60	0	2	2	3	7	5	238	11	18	1	1	2	3	21	1	1	2	6	8	1	1	4	28	21	1	1	8	12	21	1	1	7	69	34	2	1	27	150	47	1	1	47	#NULL!	#NULL!	#NULL!	#NULL!	#NULL!	#NULL!
171	60	0	2	2	5	6	6	7	1	1	1	1	1	13	18	1	1	2	87	8	1	1	4	15	22	1	1	9	4	5	2	1	3	117	34	1	1	41	#NULL!	#NULL!	#NULL!	#NULL!	#NULL!	#NULL!	#NULL!	#NULL!	#NULL!	#NULL!	#NULL!
172	70	0	2	2	3	6	6	238	11	18	1	1	2	3	21	1	1	2	87	8	1	1	4	12	21	1	1	7	123	21	1	1	18	4	5	2	1	3	#NULL!	#NULL!	#NULL!	#NULL!	#NULL!	#NULL!	#NULL!	#NULL!	#NULL!	#NULL!	#NULL!
175	90	0	2	2	2	7	5	157	15	22	1	1	9	31	1	2	1	19	1	20	1	1	1	93	5	1	1	14	11	18	1	1	2	6	8	1	1	4	77	25	1	1	9	#NULL!	#NULL!	#NULL!	#NULL!	#NULL!	#NULL!
177	60	1	2	2	3	8	8	238	15	22	1	1	9	68	34	2	1	27	29	21	1	1	18	13	18	1	1	2	117	34	2	1	41	12	21	1	1	7	124	34	1	1	41	101	1	1	1	8	#NULL!
178	60	1	2	2	3	6	5	238	11	18	1	1	2	3	21	1	1	2	87	8	1	1	4	28	21	1	1	8	68	34	2	1	27	29	25	1	1	18	#NULL!	#NULL!	#NULL!	#NULL!	#NULL!	#NULL!	#NULL!	#NULL!	#NULL!	#NULL!	#NULL!
182	80	0	1	2	3	6	4	238	12	21	1	1	7	11	18	1	1	2	3	21	1	1	2	6	8	1	1	4	91	23	1	1	17	14	21	1	1	8	#NULL!	#NULL!	#NULL!	#NULL!	#NULL!	#NULL!	#NULL!	#NULL!	#NULL!	#NULL!	#NULL!
183	60	0	1	2	4	7	6	238	12	21	1	1	7	11	18	1	1	2	3	21	1	1	2	6	8	1	1	4	162	22	1	1	9	42	5	1	1	14	28	21	1	1	8	#NULL!	#NULL!	#NULL!	#NULL!	#NULL!	#NULL!
184	70	0	1	2	3	6	5	238	12	21	1	1	7	11	18	1	1	2	3	21	1	1	2	6	8	1	1	4	29	25	1	1	18	68	34	1	1	27	#NULL!	#NULL!	#NULL!	#NULL!	#NULL!	#NULL!	#NULL!	#NULL!	#NULL!	#NULL!	#NULL!
185	60	1	1	2	2	7	6	7	12	21	1	1	7	11	18	1	1	2	3	21	1	1	2	6	8	1	1	4	29	25	1	1	18	68	34	2	1	27	14	34	1	1	8	#NULL!	#NULL!	#NULL!	#NULL!	#NULL!	#NULL!
187	65	0	1	2	3	6	6	7	12	21	1	1	7	11	18	1	1	2	3	21	1	1	2	6	8	1	1	4	68	34	2	1	27	30	25	1	1	19	#NULL!	#NULL!	#NULL!	#NULL!	#NULL!	#NULL!	#NULL!	#NULL!	#NULL!	#NULL!	#NULL!
188	60	1	1	2	3	5	5	26	12	21	1	1	7	13	18	1	1	2	6	8	1	1	4	28	21	1	1	8	68	34	2	1	27	#NULL!	#NULL!	#NULL!	#NULL!	#NULL!	#NULL!	#NULL!	#NULL!	#NULL!	#NULL!	#NULL!	#NULL!	#NULL!	#NULL!	#NULL!	#NULL!
190	65	0	1	2	5	6	5	238	12	21	1	1	7	11	18	1	1	2	3	21	1	1	2	6	8	1	1	4	29	25	1	1	18	101	21	1	1	8	#NULL!	#NULL!	#NULL!	#NULL!	#NULL!	#NULL!	#NULL!	#NULL!	#NULL!	#NULL!	#NULL!
191	78	0	1	2	4	5	2	238	11	18	1	1	2	3	21	1	1	2	6	8	1	1	4	28	21	1	1	8	7	6	1	1	0	#NULL!	#NULL!	#NULL!	#NULL!	#NULL!	#NULL!	#NULL!	#NULL!	#NULL!	#NULL!	#NULL!	#NULL!	#NULL!	#NULL!	#NULL!	#NULL!
195	65	1	1	2	3	6	8	238	12	21	1	1	7	11	18	1	1	2	3	21	1	1	2	6	8	1	1	4	29	25	1	1	18	34	22	1	1	9	#NULL!	#NULL!	#NULL!	#NULL!	#NULL!	#NULL!	#NULL!	#NULL!	#NULL!	#NULL!	#NULL!
197	60	1	1	2	3	6	5	238	12	21	1	1	7	11	18	1	1	2	3	21	1	1	2	6	8	1	1	4	14	25	1	1	8	29	25	1	1	18	#NULL!	#NULL!	#NULL!	#NULL!	#NULL!	#NULL!	#NULL!	#NULL!	#NULL!	#NULL!	#NULL!
198	75	0	1	2	5	5	3	238	12	21	1	1	7	11	18	1	1	2	3	21	1	1	2	6	8	1	1	4	133	5	1	2	38	#NULL!	#NULL!	#NULL!	#NULL!	#NULL!	#NULL!	#NULL!	#NULL!	#NULL!	#NULL!	#NULL!	#NULL!	#NULL!	#NULL!	#NULL!	#NULL!
202	60	1	1	2	3	6	6	238	12	21	1	1	7	11	18	1	1	2	3	21	1	1	2	6	8	1	1	4	14	25	1	1	8	34	22	1	1	9	#NULL!	#NULL!	#NULL!	#NULL!	#NULL!	#NULL!	#NULL!	#NULL!	#NULL!	#NULL!	#NULL!
207	60	1	1	2	2	6	5	238	12	21	1	1	7	11	18	1	1	2	3	21	1	1	2	6	8	1	1	4	14	25	1	1	8	68	34	2	1	27	#NULL!	#NULL!	#NULL!	#NULL!	#NULL!	#NULL!	#NULL!	#NULL!	#NULL!	#NULL!	#NULL!
212	60	1	1	2	7	9	12	7	12	21	1	1	7	3	21	1	1	2	11	18	1	1	2	124	34	1	1	41	68	34	2	1	27	34	22	1	1	9	125	25	1	1	19	14	25	1	1	8	67
215	60	1	1	2	4	8	8	374	12	21	1	1	7	11	18	1	1	2	3	21	1	1	2	14	25	1	1	8	68	34	2	1	27	6	8	1	1	4	15	22	1	1	9	29	25	2	1	18	#NULL!
217	62	1	1	2	4	7	9	7	12	21	1	1	7	11	18	1	1	2	3	21	1	1	2	6	8	1	1	4	100	18	1	1	7	125	1	1	1	19	2	6	#NULL!	#NULL!	#NULL!	#NULL!	#NULL!	#NULL!	#NULL!	#NULL!	#NULL!
218	70	1	1	2	3	6	2	238	12	21	1	1	7	11	18	1	1	2	6	8	1	1	4	29	25	1	1	18	89	23	1	1	5	118	5	1	1	14	#NULL!	#NULL!	#NULL!	#NULL!	#NULL!	#NULL!	#NULL!	#NULL!	#NULL!	#NULL!	#NULL!
221	60	1	3	2	2	5	5	238	3	21	1	1	2	11	18	1	1	2	87	8	1	1	4	12	21	1	1	7	68	34	2	1	27	#NULL!	#NULL!	#NULL!	#NULL!	#NULL!	#NULL!	#NULL!	#NULL!	#NULL!	#NULL!	#NULL!	#NULL!	#NULL!	#NULL!	#NULL!	#NULL!
223	70	0	3	2	4	6	8	238	15	22	1	1	9	13	21	1	1	2	14	25	1	1	8	29	142	1	1	18	87	8	1	1	4	12	21	1	1	7	#NULL!	#NULL!	#NULL!	#NULL!	#NULL!	#NULL!	#NULL!	#NULL!	#NULL!	#NULL!	#NULL!
224	80	0	3	2	5	6	5	157	0	6	1	1	0	15	22	1	1	9	3	93	1	1	2	1	1	1	1	1	42	5	1	1	14	77	22	1	2	9	#NULL!	#NULL!	#NULL!	#NULL!	#NULL!	#NULL!	#NULL!	#NULL!	#NULL!	#NULL!	#NULL!
227	62	1	3	2	2	5	5	7	41	25	1	1	19	6	8	1	1	4	13	21	1	1	2	29	21	2	1	18	68	34	2	1	27	#NULL!	#NULL!	#NULL!	#NULL!	#NULL!	#NULL!	#NULL!	#NULL!	#NULL!	#NULL!	#NULL!	#NULL!	#NULL!	#NULL!	#NULL!	#NULL!
229	70	0	3	2	2	6	6	238	12	21	1	1	7	13	21	1	1	2	6	8	1	1	4	14	25	1	1	8	29	25	2	1	18	68	34	2	1	27	#NULL!	#NULL!	#NULL!	#NULL!	#NULL!	#NULL!	#NULL!	#NULL!	#NULL!	#NULL!	#NULL!
230	75	1	3	2	2	7	6	238	12	21	1	1	7	11	21	1	1	2	6	8	1	1	4	14	25	1	1	8	29	25	1	1	18	68	34	2	1	27	3	21	1	1	2	#NULL!	#NULL!	#NULL!	#NULL!	#NULL!	#NULL!
231	60	0	3	2	3	4	4	238	12	21	1	1	7	13	21	1	1	2	6	8	1	1	4	29	25	1	1	18	#NULL!	#NULL!	#NULL!	#NULL!	#NULL!	#NULL!	#NULL!	#NULL!	#NULL!	#NULL!	#NULL!	#NULL!	#NULL!	#NULL!	#NULL!	#NULL!	#NULL!	#NULL!	#NULL!	#NULL!	#NULL!
232	70	0	3	2	2	9	7	7	12	21	1	1	7	13	21	1	1	2	6	8	1	1	4	29	25	1	1	18	14	25	1	1	8	15	22	1	1	9	140	6	1	1	0	89	23	1	1	5	91
235	60	1	3	2	2	6	6	87	12	21	1	1	7	13	21	1	1	2	6	8	1	1	4	29	25	1	1	18	68	34	2	1	27	28	21	1	1	8	#NULL!	#NULL!	#NULL!	#NULL!	#NULL!	#NULL!	#NULL!	#NULL!	#NULL!	#NULL!	#NULL!
236	75	0	3	2	2	7	0	84	15	1	1	1	9	0	9	1	1	0	31	1	2	1	19	27	23	1	1	17	122	37	1	1	15	93	5	1	1	14	89	23	1	1	5	#NULL!	#NULL!	#NULL!	#NULL!	#NULL!	#NULL!
237	60	1	3	2	3	8	6	157	15	1	1	1	9	68	34	2	1	27	29	25	1	1	18	101	1	1	1	8	3	21	1	1	2	0	6	1	1	0	27	23	1	1	17	89	23	1	1	5	#NULL!
238	75	1	3	2	2	8	6	238	13	21	1	1	2	6	8	1	1	4	29	25	1	1	18	14	25	1	1	8	12	21	1	1	7	0	6	1	1	0	140	6	1	1	0	68	34	2	1	27	#NULL!
239	75	0	3	2	2	4	4	238	13	21	1	1	2	6	8	1	1	4	12	21	1	1	7	120	21	2	1	18	#NULL!	#NULL!	#NULL!	#NULL!	#NULL!	#NULL!	#NULL!	#NULL!	#NULL!	#NULL!	#NULL!	#NULL!	#NULL!	#NULL!	#NULL!	#NULL!	#NULL!	#NULL!	#NULL!	#NULL!	#NULL!
240	60	1	3	2	3	7	8	238	13	21	1	1	2	6	8	1	1	4	12	21	1	1	7	14	25	1	1	8	9	6	1	1	0	127	25	1	1	18	121	47	1	1	36	#NULL!	#NULL!	#NULL!	#NULL!	#NULL!	#NULL!
242	72	1	3	2	3	6	8	238	15	1	1	1	9	12	21	1	1	7	68	34	2	1	27	13	21	1	1	2	87	8	1	1	4	29	25	1	1	18	#NULL!	#NULL!	#NULL!	#NULL!	#NULL!	#NULL!	#NULL!	#NULL!	#NULL!	#NULL!	#NULL!
243	70	0	3	2	2	3	3	238	6	8	1	1	4	13	21	1	1	2	12	21	1	1	7	#NULL!	#NULL!	#NULL!	#NULL!	#NULL!	#NULL!	#NULL!	#NULL!	#NULL!	#NULL!	#NULL!	#NULL!	#NULL!	#NULL!	#NULL!	#NULL!	#NULL!	#NULL!	#NULL!	#NULL!	#NULL!	#NULL!	#NULL!	#NULL!	#NULL!	#NULL!
244	70	1	3	2	2	7	2	238	11	18	1	1	2	6	8	1	1	4	31	21	2	1	19	14	25	1	1	8	12	21	1	1	7	68	34	2	1	27	42	5	1	1	14	#NULL!	#NULL!	#NULL!	#NULL!	#NULL!	#NULL!
246	60	1	3	2	3	7	9	7	13	21	1	1	2	6	8	1	1	4	29	25	1	1	18	184	94	2	1	13	12	21	1	1	7	69	34	1	1	27	37	94	1	1	20	#NULL!	#NULL!	#NULL!	#NULL!	#NULL!	#NULL!
249	60	0	3	2	2	8	6	238	3	21	1	1	2	11	18	1	1	2	6	8	1	1	4	14	25	1	1	8	29	25	1	1	18	68	34	1	1	27	12	21	1	1	7	0	6	1	1	0	#NULL!
252	65	1	3	2	3	11	9	7	13	18	1	1	2	111	47	1	1	36	150	47	1	1	47	6	8	1	1	4	12	21	1	1	7	29	16	1	1	18	23	25	2	1	8	0	6	1	1	0	9
253	70	0	3	2	2	6	6	7	13	18	1	1	2	12	21	1	1	7	6	8	1	1	4	28	21	1	1	8	68	34	2	1	27	123	21	1	1	18	#NULL!	#NULL!	#NULL!	#NULL!	#NULL!	#NULL!	#NULL!	#NULL!	#NULL!	#NULL!	#NULL!
257	65	1	3	2	2	8	2	7	3	21	1	1	2	6	8	1	1	4	42	5	1	1	14	68	34	2	1	27	162	22	1	1	9	0	6	1	1	0	27	23	1	1	17	89	23	1	1	5	#NULL!
258	80	0	3	2	4	5	0	157	15	20	1	1	9	0	6	1	1	0	78	6	1	1	0	113	56	1	1	35	223	12	1	1	59	#NULL!	#NULL!	#NULL!	#NULL!	#NULL!	#NULL!	#NULL!	#NULL!	#NULL!	#NULL!	#NULL!	#NULL!	#NULL!	#NULL!	#NULL!	#NULL!
261	70	0	3	2	2	6	4	238	3	21	1	1	2	11	21	1	1	2	6	8	1	1	4	14	21	1	1	8	29	16	1	1	18	68	34	2	1	27	#NULL!	#NULL!	#NULL!	#NULL!	#NULL!	#NULL!	#NULL!	#NULL!	#NULL!	#NULL!	#NULL!
262	65	0	3	2	3	6	6	7	13	21	1	1	2	12	21	1	1	7	6	8	1	1	4	68	34	2	1	27	29	16	1	1	18	14	25	1	1	8	#NULL!	#NULL!	#NULL!	#NULL!	#NULL!	#NULL!	#NULL!	#NULL!	#NULL!	#NULL!	#NULL!
266	60	0	3	1	7	4	0	42	0	6	1	1	0	44	6	1	1	0	42	5	1	1	14	15	22	1	1	9	#NULL!	#NULL!	#NULL!	#NULL!	#NULL!	#NULL!	#NULL!	#NULL!	#NULL!	#NULL!	#NULL!	#NULL!	#NULL!	#NULL!	#NULL!	#NULL!	#NULL!	#NULL!	#NULL!	#NULL!	#NULL!
268	60	1	3	1	4	3	0	211	42	5	1	1	14	110	500	#NULL!	#NULL!	37	0	6	1	1	0	#NULL!	#NULL!	#NULL!	#NULL!	#NULL!	#NULL!	#NULL!	#NULL!	#NULL!	#NULL!	#NULL!	#NULL!	#NULL!	#NULL!	#NULL!	#NULL!	#NULL!	#NULL!	#NULL!	#NULL!	#NULL!	#NULL!	#NULL!	#NULL!	#NULL!	#NULL!
276	80	0	3	1	3	3	0	394	0	6	1	1	0	133	32	1	2	38	42	5	1	1	14	#NULL!	#NULL!	#NULL!	#NULL!	#NULL!	#NULL!	#NULL!	#NULL!	#NULL!	#NULL!	#NULL!	#NULL!	#NULL!	#NULL!	#NULL!	#NULL!	#NULL!	#NULL!	#NULL!	#NULL!	#NULL!	#NULL!	#NULL!	#NULL!	#NULL!	#NULL!
279	60	0	3	1	7	6	0	142	46	13	1	1	0	42	5	1	1	14	8	10	1	1	5	60	35	1	1	24	90	72	1	2	42	12	54	1	1	7	#NULL!	#NULL!	#NULL!	#NULL!	#NULL!	#NULL!	#NULL!	#NULL!	#NULL!	#NULL!	#NULL!
281	65	1	3	1	4	6	2	344	9	6	1	1	0	42	5	1	1	14	11	18	1	1	2	14	25	1	1	8	6	8	1	1	4	35	18	1	1	7	#NULL!	#NULL!	#NULL!	#NULL!	#NULL!	#NULL!	#NULL!	#NULL!	#NULL!	#NULL!	#NULL!
282	91	0	3	1	8	5	0	30	44	6	1	1	0	91	23	1	1	17	0	13	1	1	0	2	9	1	1	0	47	6	1	1	0	#NULL!	#NULL!	#NULL!	#NULL!	#NULL!	#NULL!	#NULL!	#NULL!	#NULL!	#NULL!	#NULL!	#NULL!	#NULL!	#NULL!	#NULL!	#NULL!
289	85	0	3	1	7	3	0	106	48	52	1	1	21	43	6	1	1	0	141	86	1	1	44	#NULL!	#NULL!	#NULL!	#NULL!	#NULL!	#NULL!	#NULL!	#NULL!	#NULL!	#NULL!	#NULL!	#NULL!	#NULL!	#NULL!	#NULL!	#NULL!	#NULL!	#NULL!	#NULL!	#NULL!	#NULL!	#NULL!	#NULL!	#NULL!	#NULL!	#NULL!
293	85	0	3	1	9	6	0	30	2	9	1	1	0	4	5	2	1	3	12	19	1	1	7	27	23	1	1	17	91	23	1	1	17	26	13	1	1	0	#NULL!	#NULL!	#NULL!	#NULL!	#NULL!	#NULL!	#NULL!	#NULL!	#NULL!	#NULL!	#NULL!
295	75	1	3	1	4	5	0	83	8	14	1	1	5	7	6	1	1	0	47	13	1	1	0	42	5	1	1	14	27	23	1	1	17	#NULL!	#NULL!	#NULL!	#NULL!	#NULL!	#NULL!	#NULL!	#NULL!	#NULL!	#NULL!	#NULL!	#NULL!	#NULL!	#NULL!	#NULL!	#NULL!
297	65	1	3	1	5	6	0	108	2	6	1	1	0	4	5	1	1	3	6	8	1	1	4	50	15	1	1	11	67	25	1	1	13	12	18	1	1	7	#NULL!	#NULL!	#NULL!	#NULL!	#NULL!	#NULL!	#NULL!	#NULL!	#NULL!	#NULL!	#NULL!
300	74	0	3	1	4	6	1	87	2	6	1	1	0	3	16	1	1	2	6	8	1	1	4	188	97	1	1	53	141	86	1	1	35	35	18	1	1	7	#NULL!	#NULL!	#NULL!	#NULL!	#NULL!	#NULL!	#NULL!	#NULL!	#NULL!	#NULL!	#NULL!
302	65	0	3	1	4	10	3	87	26	6	2	1	0	42	5	1	1	14	102	10	1	1	5	91	23	2	1	17	27	23	1	1	17	9	6	1	1	0	6	8	1	1	4	11	18	1	1	2	44
304	65	1	3	1	5	9	0	50	4	5	2	1	3	12	19	1	1	7	2	6	1	1	0	6	8	1	1	4	125	25	1	1	19	14	25	1	1	8	51	6	1	1	0	84	15	2	1	11	44
313	75	0	1	1	9	4	0	347	51	50	1	1	0	26	6	2	1	0	42	5	1	1	14	44	6	1	1	0	#NULL!	#NULL!	#NULL!	#NULL!	#NULL!	#NULL!	#NULL!	#NULL!	#NULL!	#NULL!	#NULL!	#NULL!	#NULL!	#NULL!	#NULL!	#NULL!	#NULL!	#NULL!	#NULL!	#NULL!	#NULL!
314	85	0	1	1	5	8	0	347	26	6	2	1	0	42	5	1	1	14	27	23	1	1	17	91	23	2	1	17	89	23	1	1	5	12	54	1	2	7	166	65	1	1	54	63	65	1	1	54	#NULL!
320	65	1	1	1	7	10	0	180	26	6	2	1	0	44	6	2	1	0	42	5	1	1	14	91	23	2	1	17	12	18	1	1	7	15	1	1	1	9	136	40	1	1	35	125	25	1	1	19	68
323	70	0	1	1	7	5	0	275	53	6	1	1	0	44	6	1	1	0	42	5	1	1	14	166	65	1	1	54	63	65	1	1	54	#NULL!	#NULL!	#NULL!	#NULL!	#NULL!	#NULL!	#NULL!	#NULL!	#NULL!	#NULL!	#NULL!	#NULL!	#NULL!	#NULL!	#NULL!	#NULL!
325	70	0	1	1	5	7	1	75	42	5	1	1	14	113	56	1	1	35	101	25	1	1	8	189	12	1	1	30	223	12	1	1	59	44	6	1	1	0	0	4	1	1	0	#NULL!	#NULL!	#NULL!	#NULL!	#NULL!	#NULL!
326	70	0	1	1	7	5	1	255	15	22	1	1	9	8	10	1	1	5	120	98	1	1	18	0	4	1	1	0	165	123	1	1	3	#NULL!	#NULL!	#NULL!	#NULL!	#NULL!	#NULL!	#NULL!	#NULL!	#NULL!	#NULL!	#NULL!	#NULL!	#NULL!	#NULL!	#NULL!	#NULL!
334	70	0	1	1	11	4	0	102	54	9	1	1	0	112	9	1	2	0	27	23	1	1	17	42	5	1	1	14	#NULL!	#NULL!	#NULL!	#NULL!	#NULL!	#NULL!	#NULL!	#NULL!	#NULL!	#NULL!	#NULL!	#NULL!	#NULL!	#NULL!	#NULL!	#NULL!	#NULL!	#NULL!	#NULL!	#NULL!	#NULL!
349	60	1	2	1	4	4	0	83	0	9	1	1	0	27	59	1	1	17	44	6	1	1	0	123	25	1	1	18	#NULL!	#NULL!	#NULL!	#NULL!	#NULL!	#NULL!	#NULL!	#NULL!	#NULL!	#NULL!	#NULL!	#NULL!	#NULL!	#NULL!	#NULL!	#NULL!	#NULL!	#NULL!	#NULL!	#NULL!	#NULL!
350	64	1	2	1	3	5	1	63	58	9	2	1	0	42	5	1	1	14	7	6	2	1	0	192	100	1	1	55	92	37	1	1	15	#NULL!	#NULL!	#NULL!	#NULL!	#NULL!	#NULL!	#NULL!	#NULL!	#NULL!	#NULL!	#NULL!	#NULL!	#NULL!	#NULL!	#NULL!	#NULL!
353	70	0	2	1	3	5	1	16	5	4	1	1	0	42	5	1	1	14	72	7	2	1	28	133	32	1	2	38	0	6	1	1	0	#NULL!	#NULL!	#NULL!	#NULL!	#NULL!	#NULL!	#NULL!	#NULL!	#NULL!	#NULL!	#NULL!	#NULL!	#NULL!	#NULL!	#NULL!	#NULL!
362	68	0	2	1	5	8	4	87	0	9	1	1	0	44	6	1	1	0	131	5	1	1	14	91	23	1	1	17	27	23	1	1	17	59	15	1	1	11	8	11	1	1	5	19	28	2	1	13	#NULL!
363	65	0	2	1	8	11	7	144	8	11	1	1	5	42	5	1	1	14	158	25	1	1	18	6	8	1	1	4	44	6	1	1	0	27	23	1	1	17	91	23	1	1	17	19	28	2	1	13	59
364	60	1	2	1	4	8	0	188	0	0	1	1	0	131	5	1	1	14	27	23	1	1	17	89	23	1	1	5	29	25	1	1	18	88	7	1	1	28	24	37	1	1	15	7	6	2	1	0	#NULL!
366	60	0	2	1	4	7	0	47	42	5	1	1	14	8	11	1	1	5	46	6	1	1	0	44	6	1	1	0	47	13	1	1	0	91	23	1	1	17	27	23	1	1	17	#NULL!	#NULL!	#NULL!	#NULL!	#NULL!	#NULL!
367	70	1	2	1	10	7	0	31	0	9	1	1	0	42	5	1	1	14	27	23	1	1	17	91	23	1	1	17	8	14	1	1	5	175	119	1	1	24	47	9	1	1	0	#NULL!	#NULL!	#NULL!	#NULL!	#NULL!	#NULL!
370	60	0	2	1	3	3	1	381	3	3	1	1	2	11	18	1	1	2	24	37	1	1	15	#NULL!	#NULL!	#NULL!	#NULL!	#NULL!	#NULL!	#NULL!	#NULL!	#NULL!	#NULL!	#NULL!	#NULL!	#NULL!	#NULL!	#NULL!	#NULL!	#NULL!	#NULL!	#NULL!	#NULL!	#NULL!	#NULL!	#NULL!	#NULL!	#NULL!	#NULL!
372	60	0	2	1	4	7	0	12	26	6	2	1	0	44	6	1	1	0	42	5	1	1	14	72	7	1	1	28	92	37	1	1	15	27	23	1	1	17	91	23	1	1	17	#NULL!	#NULL!	#NULL!	#NULL!	#NULL!	#NULL!
373	70	1	2	1	10	9	6	87	0	9	1	1	0	44	6	1	1	0	3	16	1	1	2	11	18	1	1	2	8	14	1	1	5	59	15	1	1	11	4	5	2	1	3	27	23	1	1	17	91
378	60	0	2	1	10	11	7	220	8	10	1	1	5	27	23	1	2	17	42	5	1	1	14	193	37	1	1	56	47	6	1	2	0	11	18	1	1	2	16	23	1	1	10	67	25	1	1	13	12
379	60	0	2	1	2	3	1	87	41	25	1	1	19	87	8	1	1	4	11	18	1	1	2	#NULL!	#NULL!	#NULL!	#NULL!	#NULL!	#NULL!	#NULL!	#NULL!	#NULL!	#NULL!	#NULL!	#NULL!	#NULL!	#NULL!	#NULL!	#NULL!	#NULL!	#NULL!	#NULL!	#NULL!	#NULL!	#NULL!	#NULL!	#NULL!	#NULL!	#NULL!
380	80	1	2	1	3	6	0	30	0	9	1	1	0	4	5	2	1	3	27	23	1	1	17	47	13	1	1	0	90	72	1	1	42	143	37	1	1	15	#NULL!	#NULL!	#NULL!	#NULL!	#NULL!	#NULL!	#NULL!	#NULL!	#NULL!	#NULL!	#NULL!
381	60	1	2	1	7	7	0	7	0	6	1	1	0	27	23	1	1	17	113	56	1	1	35	7	6	1	1	0	44	6	1	1	0	4	5	2	1	3	15	22	1	1	9	#NULL!	#NULL!	#NULL!	#NULL!	#NULL!	#NULL!
383	65	0	2	1	6	10	1	83	2	6	1	1	0	8	14	1	1	5	27	23	1	1	17	91	23	1	1	17	4	5	2	1	3	15	22	1	1	9	111	47	1	1	36	11	18	1	1	2	12
384	75	1	2	1	11	11	7	157	8	14	1	2	5	91	59	1	1	17	15	20	1	1	9	0	6	1	1	0	1	20	1	1	1	42	5	1	1	14	12	18	1	1	7	11	18	1	1	2	37
386	60	0	1	0	2	6	2	49	0	6	1	1	0	8	11	1	2	5	4	5	1	1	3	50	15	1	1	11	19	28	2	1	13	87	8	1	1	4	#NULL!	#NULL!	#NULL!	#NULL!	#NULL!	#NULL!	#NULL!	#NULL!	#NULL!	#NULL!	#NULL!
389	60	1	1	0	4	3	0	304	53	6	2	1	0	4	5	1	1	3	88	7	1	1	28	#NULL!	#NULL!	#NULL!	#NULL!	#NULL!	#NULL!	#NULL!	#NULL!	#NULL!	#NULL!	#NULL!	#NULL!	#NULL!	#NULL!	#NULL!	#NULL!	#NULL!	#NULL!	#NULL!	#NULL!	#NULL!	#NULL!	#NULL!	#NULL!	#NULL!	#NULL!
392	65	0	1	0	3	6	0	111	26	6	2	1	0	44	6	1	1	0	42	5	1	1	14	88	7	1	1	28	24	37	1	1	15	12	54	1	1	7	#NULL!	#NULL!	#NULL!	#NULL!	#NULL!	#NULL!	#NULL!	#NULL!	#NULL!	#NULL!	#NULL!
399	60	0	1	0	4	5	0	214	44	6	1	1	0	42	5	1	1	14	88	7	1	1	28	24	37	1	1	15	26	6	2	1	0	#NULL!	#NULL!	#NULL!	#NULL!	#NULL!	#NULL!	#NULL!	#NULL!	#NULL!	#NULL!	#NULL!	#NULL!	#NULL!	#NULL!	#NULL!	#NULL!
403	60	0	1	0	5	4	0	341	53	6	1	1	0	4	5	2	1	3	44	6	1	1	0	27	23	1	1	17	#NULL!	#NULL!	#NULL!	#NULL!	#NULL!	#NULL!	#NULL!	#NULL!	#NULL!	#NULL!	#NULL!	#NULL!	#NULL!	#NULL!	#NULL!	#NULL!	#NULL!	#NULL!	#NULL!	#NULL!	#NULL!
411	70	0	2	1	10	7	0	14	2	62	1	1	0	42	5	1	1	14	101	1	2	1	8	15	22	1	1	9	69	34	2	1	27	91	23	1	1	17	8	10	1	1	5	#NULL!	#NULL!	#NULL!	#NULL!	#NULL!	#NULL!
420	70	0	1	0	7	9	2	161	26	6	2	1	0	50	15	1	1	11	21	5	1	1	14	195	25	1	1	19	8	10	1	1	5	19	28	2	1	13	44	6	1	1	0	91	23	1	1	17	27
434	65	0	3	0	8	4	0	51	2	6	1	1	0	89	23	1	2	5	51	6	1	1	0	42	5	1	1	14	#NULL!	#NULL!	#NULL!	#NULL!	#NULL!	#NULL!	#NULL!	#NULL!	#NULL!	#NULL!	#NULL!	#NULL!	#NULL!	#NULL!	#NULL!	#NULL!	#NULL!	#NULL!	#NULL!	#NULL!	#NULL!
435	70	0	3	0	28	5	1	86	2	6	1	1	0	42	5	1	1	14	50	15	1	1	11	53	6	2	1	0	90	72	1	1	42	#NULL!	#NULL!	#NULL!	#NULL!	#NULL!	#NULL!	#NULL!	#NULL!	#NULL!	#NULL!	#NULL!	#NULL!	#NULL!	#NULL!	#NULL!	#NULL!
439	65	0	3	0	6	6	1	331	7	6	1	1	0	72	7	1	1	28	4	5	2	1	3	91	23	1	1	17	27	23	1	1	17	12	54	1	1	7	#NULL!	#NULL!	#NULL!	#NULL!	#NULL!	#NULL!	#NULL!	#NULL!	#NULL!	#NULL!	#NULL!
440	78	0	3	0	5	4	1	387	2	4	1	1	0	72	7	1	1	28	12	54	1	1	7	42	5	1	1	14	#NULL!	#NULL!	#NULL!	#NULL!	#NULL!	#NULL!	#NULL!	#NULL!	#NULL!	#NULL!	#NULL!	#NULL!	#NULL!	#NULL!	#NULL!	#NULL!	#NULL!	#NULL!	#NULL!	#NULL!	#NULL!
445	80	0	3	0	2	5	1	387	0	0	1	1	0	88	7	1	1	28	24	37	1	1	15	27	23	1	1	17	47	6	1	1	0	#NULL!	#NULL!	#NULL!	#NULL!	#NULL!	#NULL!	#NULL!	#NULL!	#NULL!	#NULL!	#NULL!	#NULL!	#NULL!	#NULL!	#NULL!	#NULL!
450	85	0	3	0	6	4	0	29	0	0	1	1	0	44	6	1	1	0	42	5	1	1	14	72	7	1	1	28	#NULL!	#NULL!	#NULL!	#NULL!	#NULL!	#NULL!	#NULL!	#NULL!	#NULL!	#NULL!	#NULL!	#NULL!	#NULL!	#NULL!	#NULL!	#NULL!	#NULL!	#NULL!	#NULL!	#NULL!	#NULL!
458	65	1	3	0	4	5	0	111	0	0	1	1	0	44	6	1	1	0	42	5	1	1	14	55	6	1	1	0	141	86	1	1	44	#NULL!	#NULL!	#NULL!	#NULL!	#NULL!	#NULL!	#NULL!	#NULL!	#NULL!	#NULL!	#NULL!	#NULL!	#NULL!	#NULL!	#NULL!	#NULL!
461	65	1	3	0	7	6	0	321	44	6	1	1	0	42	5	1	1	14	88	7	1	2	28	24	37	1	1	15	26	6	2	1	0	27	23	1	1	17	#NULL!	#NULL!	#NULL!	#NULL!	#NULL!	#NULL!	#NULL!	#NULL!	#NULL!	#NULL!	#NULL!
466	60	1	3	0	4	4	0	82	26	6	2	1	0	42	5	1	1	14	27	23	1	1	17	141	86	1	1	25	#NULL!	#NULL!	#NULL!	#NULL!	#NULL!	#NULL!	#NULL!	#NULL!	#NULL!	#NULL!	#NULL!	#NULL!	#NULL!	#NULL!	#NULL!	#NULL!	#NULL!	#NULL!	#NULL!	#NULL!	#NULL!
475	75	1	2	0	3	5	0	1	42	5	1	1	14	72	7	1	1	28	0	4	1	1	0	141	86	1	1	25	8	10	1	1	5	#NULL!	#NULL!	#NULL!	#NULL!	#NULL!	#NULL!	#NULL!	#NULL!	#NULL!	#NULL!	#NULL!	#NULL!	#NULL!	#NULL!	#NULL!	#NULL!
476	60	0	2	0	3	5	0	111	0	0	1	1	0	44	6	1	1	0	42	5	1	1	14	8	10	1	1	5	89	23	1	2	5	#NULL!	#NULL!	#NULL!	#NULL!	#NULL!	#NULL!	#NULL!	#NULL!	#NULL!	#NULL!	#NULL!	#NULL!	#NULL!	#NULL!	#NULL!	#NULL!
477	65	1	2	0	9	7	0	51	0	0	1	1	0	44	6	1	1	0	42	5	1	1	14	108	7	2	1	28	24	37	1	1	15	27	23	1	1	17	91	23	1	1	17	#NULL!	#NULL!	#NULL!	#NULL!	#NULL!	#NULL!
478	70	0	2	0	17	8	0	335	0	0	1	1	0	44	6	1	1	0	42	5	1	1	14	143	37	1	1	15	12	54	1	2	7	7	6	1	1	0	47	13	1	1	0	27	23	2	1	17	#NULL!
487	60	1	1	0	9	5	0	109	27	23	1	1	17	0	6	1	1	0	5	6	1	1	0	42	5	1	1	14	91	23	1	2	17	#NULL!	#NULL!	#NULL!	#NULL!	#NULL!	#NULL!	#NULL!	#NULL!	#NULL!	#NULL!	#NULL!	#NULL!	#NULL!	#NULL!	#NULL!	#NULL!
493	65	0	1	0	2	3	0	111	26	6	2	1	0	44	6	1	1	0	42	5	1	1	14	#NULL!	#NULL!	#NULL!	#NULL!	#NULL!	#NULL!	#NULL!	#NULL!	#NULL!	#NULL!	#NULL!	#NULL!	#NULL!	#NULL!	#NULL!	#NULL!	#NULL!	#NULL!	#NULL!	#NULL!	#NULL!	#NULL!	#NULL!	#NULL!	#NULL!	#NULL!
500	65	0	1	0	4	6	0	92	26	6	2	1	0	50	15	1	1	11	44	6	1	1	0	15	22	1	1	9	67	25	1	2	13	113	56	1	1	35	#NULL!	#NULL!	#NULL!	#NULL!	#NULL!	#NULL!	#NULL!	#NULL!	#NULL!	#NULL!	#NULL!
515	60	1	1	0	2	4	0	268	26	6	2	1	0	44	6	1	1	0	27	23	1	1	17	89	23	1	2	5	#NULL!	#NULL!	#NULL!	#NULL!	#NULL!	#NULL!	#NULL!	#NULL!	#NULL!	#NULL!	#NULL!	#NULL!	#NULL!	#NULL!	#NULL!	#NULL!	#NULL!	#NULL!	#NULL!	#NULL!	#NULL!
518	70	0	1	0	2	4	0	111	0	0	1	1	0	44	6	1	1	0	42	5	1	1	14	12	54	1	1	7	#NULL!	#NULL!	#NULL!	#NULL!	#NULL!	#NULL!	#NULL!	#NULL!	#NULL!	#NULL!	#NULL!	#NULL!	#NULL!	#NULL!	#NULL!	#NULL!	#NULL!	#NULL!	#NULL!	#NULL!	#NULL!
519	60	0	1	0	6	3	0	390	2	4	1	1	0	44	6	1	1	0	4	5	2	1	3	#NULL!	#NULL!	#NULL!	#NULL!	#NULL!	#NULL!	#NULL!	#NULL!	#NULL!	#NULL!	#NULL!	#NULL!	#NULL!	#NULL!	#NULL!	#NULL!	#NULL!	#NULL!	#NULL!	#NULL!	#NULL!	#NULL!	#NULL!	#NULL!	#NULL!	#NULL!
523	75	1	1	0	5	8	0	202	44	6	1	1	0	26	6	2	1	0	42	5	1	1	14	27	23	1	1	17	89	23	1	1	5	8	124	1	1	5	12	54	1	1	7	74	4	2	1	0	#NULL!
524	60	1	1	0	3	6	1	51	0	0	1	1	0	88	7	1	1	28	24	37	1	1	15	4	5	2	1	3	50	15	1	1	11	8	11	1	2	5	#NULL!	#NULL!	#NULL!	#NULL!	#NULL!	#NULL!	#NULL!	#NULL!	#NULL!	#NULL!	#NULL!
546	70	1	1	0	2	4	0	49	0	0	1	1	0	4	5	1	2	3	72	7	1	1	28	24	37	1	1	15	#NULL!	#NULL!	#NULL!	#NULL!	#NULL!	#NULL!	#NULL!	#NULL!	#NULL!	#NULL!	#NULL!	#NULL!	#NULL!	#NULL!	#NULL!	#NULL!	#NULL!	#NULL!	#NULL!	#NULL!	#NULL!
548	60	1	1	0	5	5	1	234	0	0	1	1	0	24	37	1	1	15	72	7	1	1	28	50	15	1	1	11	8	11	1	2	5	#NULL!	#NULL!	#NULL!	#NULL!	#NULL!	#NULL!	#NULL!	#NULL!	#NULL!	#NULL!	#NULL!	#NULL!	#NULL!	#NULL!	#NULL!	#NULL!
553	75	0	1	0	3	6	1	51	0	0	1	1	0	50	15	1	1	11	72	7	1	1	28	24	37	1	1	15	8	11	1	2	5	4	5	2	1	3	#NULL!	#NULL!	#NULL!	#NULL!	#NULL!	#NULL!	#NULL!	#NULL!	#NULL!	#NULL!	#NULL!
559	60	1	1	0	2	4	0	234	0	0	1	1	0	8	11	1	2	5	42	5	1	1	14	72	7	1	1	28	#NULL!	#NULL!	#NULL!	#NULL!	#NULL!	#NULL!	#NULL!	#NULL!	#NULL!	#NULL!	#NULL!	#NULL!	#NULL!	#NULL!	#NULL!	#NULL!	#NULL!	#NULL!	#NULL!	#NULL!	#NULL!
565	65	0	1	0	3	4	0	225	0	0	1	1	0	72	7	1	1	28	24	37	1	1	15	4	5	2	1	3	#NULL!	#NULL!	#NULL!	#NULL!	#NULL!	#NULL!	#NULL!	#NULL!	#NULL!	#NULL!	#NULL!	#NULL!	#NULL!	#NULL!	#NULL!	#NULL!	#NULL!	#NULL!	#NULL!	#NULL!	#NULL!
590	60	0	1	0	5	6	1	234	0	0	1	1	0	62	6	1	1	0	72	7	1	1	28	50	15	1	1	11	8	11	1	2	5	4	5	2	1	3	#NULL!	#NULL!	#NULL!	#NULL!	#NULL!	#NULL!	#NULL!	#NULL!	#NULL!	#NULL!	#NULL!
599	65	0	1	0	4	5	2	194	2	6	1	1	0	72	7	1	1	28	24	37	1	1	15	50	15	1	1	11	47	6	1	1	0	#NULL!	#NULL!	#NULL!	#NULL!	#NULL!	#NULL!	#NULL!	#NULL!	#NULL!	#NULL!	#NULL!	#NULL!	#NULL!	#NULL!	#NULL!	#NULL!
602	60	0	1	0	6	6	3	49	0	0	1	1	0	50	15	1	1	11	42	5	1	1	14	8	11	1	2	5	88	7	1	1	28	19	28	2	1	13	#NULL!	#NULL!	#NULL!	#NULL!	#NULL!	#NULL!	#NULL!	#NULL!	#NULL!	#NULL!	#NULL!
609	60	0	1	0	5	3	0	280	0	0	1	1	0	42	32	1	1	14	44	6	1	1	0	#NULL!	#NULL!	#NULL!	#NULL!	#NULL!	#NULL!	#NULL!	#NULL!	#NULL!	#NULL!	#NULL!	#NULL!	#NULL!	#NULL!	#NULL!	#NULL!	#NULL!	#NULL!	#NULL!	#NULL!	#NULL!	#NULL!	#NULL!	#NULL!	#NULL!	#NULL!
627	70	0	3	0	3	3	0	111	44	6	1	1	0	2	4	1	1	0	42	5	1	1	14	#NULL!	#NULL!	#NULL!	#NULL!	#NULL!	#NULL!	#NULL!	#NULL!	#NULL!	#NULL!	#NULL!	#NULL!	#NULL!	#NULL!	#NULL!	#NULL!	#NULL!	#NULL!	#NULL!	#NULL!	#NULL!	#NULL!	#NULL!	#NULL!	#NULL!	#NULL!
643	70	0	1	2	2	5	2	238	3	21	1	1	2	68	34	2	1	27	6	8	1	1	4	12	21	1	1	7	89	23	1	1	5	#NULL!	#NULL!	#NULL!	#NULL!	#NULL!	#NULL!	#NULL!	#NULL!	#NULL!	#NULL!	#NULL!	#NULL!	#NULL!	#NULL!	#NULL!	#NULL!
644	80	0	1	2	2	6	7	157	1	1	1	1	1	68	34	2	1	27	3	43	1	1	2	15	1	1	1	9	77	1	1	1	9	28	1	1	1	8	#NULL!	#NULL!	#NULL!	#NULL!	#NULL!	#NULL!	#NULL!	#NULL!	#NULL!	#NULL!	#NULL!
646	70	1	1	2	3	6	5	238	12	21	1	1	7	3	21	1	1	2	11	21	1	1	2	6	8	1	1	4	31	21	1	1	19	28	21	1	1	8	#NULL!	#NULL!	#NULL!	#NULL!	#NULL!	#NULL!	#NULL!	#NULL!	#NULL!	#NULL!	#NULL!
647	80	0	1	2	2	6	5	238	3	21	1	1	2	11	21	1	1	2	12	21	1	1	7	6	8	1	1	4	123	21	1	1	18	14	34	1	1	8	#NULL!	#NULL!	#NULL!	#NULL!	#NULL!	#NULL!	#NULL!	#NULL!	#NULL!	#NULL!	#NULL!
651	80	0	1	2	3	5	4	238	15	1	1	1	9	77	1	1	2	9	3	21	1	1	2	1	1	1	1	1	69	34	1	1	27	#NULL!	#NULL!	#NULL!	#NULL!	#NULL!	#NULL!	#NULL!	#NULL!	#NULL!	#NULL!	#NULL!	#NULL!	#NULL!	#NULL!	#NULL!	#NULL!
652	70	1	1	2	6	6	5	238	12	21	1	1	7	11	21	1	1	2	3	21	1	1	2	6	8	1	1	4	29	21	1	1	18	14	25	1	1	8	#NULL!	#NULL!	#NULL!	#NULL!	#NULL!	#NULL!	#NULL!	#NULL!	#NULL!	#NULL!	#NULL!
654	60	0	1	2	3	5	6	238	12	21	1	1	7	13	21	1	1	2	6	8	1	1	4	68	34	2	1	27	28	21	1	1	8	123	21	1	1	18	#NULL!	#NULL!	#NULL!	#NULL!	#NULL!	#NULL!	#NULL!	#NULL!	#NULL!	#NULL!	#NULL!
657	60	0	1	2	2	6	7	238	12	21	1	1	7	13	21	1	1	2	87	8	1	1	4	68	34	1	1	27	14	34	1	1	8	123	21	1	1	18	#NULL!	#NULL!	#NULL!	#NULL!	#NULL!	#NULL!	#NULL!	#NULL!	#NULL!	#NULL!	#NULL!
658	60	0	1	2	6	4	4	238	12	21	1	1	7	13	21	1	1	2	6	8	1	1	4	29	25	1	1	18	#NULL!	#NULL!	#NULL!	#NULL!	#NULL!	#NULL!	#NULL!	#NULL!	#NULL!	#NULL!	#NULL!	#NULL!	#NULL!	#NULL!	#NULL!	#NULL!	#NULL!	#NULL!	#NULL!	#NULL!	#NULL!
661	60	0	1	2	4	4	1	238	15	22	1	1	9	9	6	1	2	0	1	1	1	1	1	7	6	1	1	0	#NULL!	#NULL!	#NULL!	#NULL!	#NULL!	#NULL!	#NULL!	#NULL!	#NULL!	#NULL!	#NULL!	#NULL!	#NULL!	#NULL!	#NULL!	#NULL!	#NULL!	#NULL!	#NULL!	#NULL!	#NULL!
666	60	0	1	2	6	6	1	238	12	21	1	1	7	11	21	1	1	2	6	8	1	1	4	68	34	2	1	27	15	22	1	1	9	125	25	1	1	19	#NULL!	#NULL!	#NULL!	#NULL!	#NULL!	#NULL!	#NULL!	#NULL!	#NULL!	#NULL!	#NULL!
667	75	0	1	2	5	7	9	238	12	21	1	1	7	11	21	1	1	2	6	8	1	1	4	3	21	1	1	2	100	18	1	1	7	101	21	2	1	8	29	25	1	1	18	#NULL!	#NULL!	#NULL!	#NULL!	#NULL!	#NULL!
668	75	0	1	2	3	4	3	238	3	21	1	1	2	11	21	1	1	2	6	8	1	1	4	35	21	1	1	7	#NULL!	#NULL!	#NULL!	#NULL!	#NULL!	#NULL!	#NULL!	#NULL!	#NULL!	#NULL!	#NULL!	#NULL!	#NULL!	#NULL!	#NULL!	#NULL!	#NULL!	#NULL!	#NULL!	#NULL!	#NULL!
672	75	0	1	2	4	6	5	239	15	1	1	1	9	77	1	1	1	9	3	21	1	1	2	125	1	1	1	19	6	8	1	1	4	68	34	2	1	27	#NULL!	#NULL!	#NULL!	#NULL!	#NULL!	#NULL!	#NULL!	#NULL!	#NULL!	#NULL!	#NULL!
677	60	1	1	2	2	6	5	238	11	21	1	1	2	3	21	1	1	2	68	34	2	1	27	35	21	1	1	7	124	34	1	1	41	101	25	1	1	8	#NULL!	#NULL!	#NULL!	#NULL!	#NULL!	#NULL!	#NULL!	#NULL!	#NULL!	#NULL!	#NULL!
678	65	0	1	2	3	8	2	157	11	16	1	1	2	12	18	1	1	7	15	1	1	1	9	58	9	1	1	0	91	23	1	1	17	89	23	1	2	5	8	14	1	2	5	29	25	1	1	18	#NULL!
679	65	0	1	2	3	4	5	238	12	21	1	1	7	13	21	1	1	2	87	8	1	1	4	68	34	2	1	27	#NULL!	#NULL!	#NULL!	#NULL!	#NULL!	#NULL!	#NULL!	#NULL!	#NULL!	#NULL!	#NULL!	#NULL!	#NULL!	#NULL!	#NULL!	#NULL!	#NULL!	#NULL!	#NULL!	#NULL!	#NULL!
682	70	0	1	2	6	10	4	238	3	21	1	1	2	69	34	1	2	27	23	25	1	1	8	12	21	1	1	7	218	7	1	1	28	15	1	1	1	9	42	5	1	1	14	89	23	1	1	5	8
683	70	0	1	2	4	4	6	20	64	25	1	1	19	14	25	1	1	8	3	18	1	1	2	121	47	1	1	36	#NULL!	#NULL!	#NULL!	#NULL!	#NULL!	#NULL!	#NULL!	#NULL!	#NULL!	#NULL!	#NULL!	#NULL!	#NULL!	#NULL!	#NULL!	#NULL!	#NULL!	#NULL!	#NULL!	#NULL!	#NULL!
686	73	0	1	2	6	5	3	238	11	21	1	1	2	3	21	1	1	2	6	8	1	1	4	29	25	1	1	18	68	34	2	1	27	#NULL!	#NULL!	#NULL!	#NULL!	#NULL!	#NULL!	#NULL!	#NULL!	#NULL!	#NULL!	#NULL!	#NULL!	#NULL!	#NULL!	#NULL!	#NULL!
687	65	1	1	2	4	6	5	238	3	21	1	1	2	11	21	1	1	2	12	21	1	1	7	6	8	1	1	4	125	25	1	1	19	28	21	1	1	8	#NULL!	#NULL!	#NULL!	#NULL!	#NULL!	#NULL!	#NULL!	#NULL!	#NULL!	#NULL!	#NULL!
689	75	0	1	2	4	5	5	238	35	21	1	1	7	13	21	1	1	2	6	8	1	1	4	58	6	2	1	0	34	22	1	1	9	#NULL!	#NULL!	#NULL!	#NULL!	#NULL!	#NULL!	#NULL!	#NULL!	#NULL!	#NULL!	#NULL!	#NULL!	#NULL!	#NULL!	#NULL!	#NULL!
691	65	0	1	2	4	8	7	238	12	21	1	1	7	3	21	1	1	2	11	21	1	1	2	6	8	1	1	4	28	21	1	1	8	15	22	1	1	9	117	34	2	1	41	29	25	2	1	18	#NULL!
693	60	1	1	2	4	6	5	238	12	21	1	1	7	3	21	1	1	2	11	21	1	1	2	6	8	1	1	4	14	25	1	1	8	29	25	2	1	18	#NULL!	#NULL!	#NULL!	#NULL!	#NULL!	#NULL!	#NULL!	#NULL!	#NULL!	#NULL!	#NULL!
695	70	0	1	2	6	5	3	238	12	21	1	1	7	3	21	1	1	2	11	21	1	1	2	6	8	1	1	4	7	6	1	1	0	#NULL!	#NULL!	#NULL!	#NULL!	#NULL!	#NULL!	#NULL!	#NULL!	#NULL!	#NULL!	#NULL!	#NULL!	#NULL!	#NULL!	#NULL!	#NULL!
699	80	0	1	2	2	4	3	238	12	21	1	1	7	3	21	1	1	2	11	21	1	1	2	6	8	1	1	4	#NULL!	#NULL!	#NULL!	#NULL!	#NULL!	#NULL!	#NULL!	#NULL!	#NULL!	#NULL!	#NULL!	#NULL!	#NULL!	#NULL!	#NULL!	#NULL!	#NULL!	#NULL!	#NULL!	#NULL!	#NULL!
700	65	0	1	2	3	4	3	238	12	21	1	1	7	3	21	1	1	2	11	21	1	1	2	6	8	1	1	4	#NULL!	#NULL!	#NULL!	#NULL!	#NULL!	#NULL!	#NULL!	#NULL!	#NULL!	#NULL!	#NULL!	#NULL!	#NULL!	#NULL!	#NULL!	#NULL!	#NULL!	#NULL!	#NULL!	#NULL!	#NULL!
701	60	0	1	2	3	5	4	238	12	21	1	1	7	11	21	1	1	2	3	21	1	1	2	6	8	1	1	4	123	21	1	1	18	#NULL!	#NULL!	#NULL!	#NULL!	#NULL!	#NULL!	#NULL!	#NULL!	#NULL!	#NULL!	#NULL!	#NULL!	#NULL!	#NULL!	#NULL!	#NULL!
704	65	0	1	2	2	6	6	238	35	21	1	1	7	3	21	1	1	2	11	21	1	1	2	14	25	1	1	8	29	25	2	1	18	68	34	2	1	27	#NULL!	#NULL!	#NULL!	#NULL!	#NULL!	#NULL!	#NULL!	#NULL!	#NULL!	#NULL!	#NULL!
705	80	0	1	2	3	7	1	206	12	21	1	1	7	3	18	1	1	2	6	8	1	1	4	44	6	1	1	0	100	18	1	1	7	#NULL!	#NULL!	#NULL!	#NULL!	#NULL!	#NULL!	#NULL!	#NULL!	#NULL!	#NULL!	#NULL!	#NULL!	#NULL!	#NULL!	#NULL!	#NULL!
709	80	1	1	2	3	5	4	238	12	21	1	1	7	3	21	1	1	2	11	21	1	1	2	6	8	1	1	4	29	25	1	1	18	#NULL!	#NULL!	#NULL!	#NULL!	#NULL!	#NULL!	#NULL!	#NULL!	#NULL!	#NULL!	#NULL!	#NULL!	#NULL!	#NULL!	#NULL!	#NULL!
710	60	0	1	2	6	5	5	238	15	22	1	1	9	77	22	1	1	9	13	21	1	1	2	6	8	1	1	4	35	21	1	1	7	#NULL!	#NULL!	#NULL!	#NULL!	#NULL!	#NULL!	#NULL!	#NULL!	#NULL!	#NULL!	#NULL!	#NULL!	#NULL!	#NULL!	#NULL!	#NULL!
712	70	0	1	2	3	6	5	238	12	21	1	1	7	3	21	1	1	2	11	21	1	1	2	6	8	1	1	4	125	25	2	1	19	28	21	1	1	8	#NULL!	#NULL!	#NULL!	#NULL!	#NULL!	#NULL!	#NULL!	#NULL!	#NULL!	#NULL!	#NULL!
714	60	1	1	2	4	7	6	238	12	21	1	1	7	3	21	1	1	2	11	21	1	1	2	6	8	1	1	4	14	25	1	1	8	69	34	1	1	27	134	25	1	1	19	#NULL!	#NULL!	#NULL!	#NULL!	#NULL!	#NULL!
720	60	1	1	2	3	5	3	238	11	21	1	1	2	3	21	1	1	2	6	8	1	1	4	125	25	1	1	19	28	21	1	1	8	#NULL!	#NULL!	#NULL!	#NULL!	#NULL!	#NULL!	#NULL!	#NULL!	#NULL!	#NULL!	#NULL!	#NULL!	#NULL!	#NULL!	#NULL!	#NULL!
723	60	0	1	2	4	6	5	238	12	21	1	1	7	3	21	1	1	2	11	21	1	1	2	6	8	1	1	4	14	25	1	1	8	29	25	1	1	18	#NULL!	#NULL!	#NULL!	#NULL!	#NULL!	#NULL!	#NULL!	#NULL!	#NULL!	#NULL!	#NULL!
724	75	1	1	2	5	4	2	69	15	1	1	1	9	3	18	1	1	2	41	1	1	1	19	87	8	1	1	4	#NULL!	#NULL!	#NULL!	#NULL!	#NULL!	#NULL!	#NULL!	#NULL!	#NULL!	#NULL!	#NULL!	#NULL!	#NULL!	#NULL!	#NULL!	#NULL!	#NULL!	#NULL!	#NULL!	#NULL!	#NULL!
725	60	0	1	2	4	7	6	238	12	21	1	1	7	3	21	1	1	2	11	21	1	1	2	6	8	1	1	4	14	25	1	1	8	29	25	1	1	18	68	34	2	1	27	#NULL!	#NULL!	#NULL!	#NULL!	#NULL!	#NULL!
729	70	0	1	2	4	6	5	238	12	21	1	1	7	3	21	1	1	2	11	21	1	1	2	6	8	1	1	4	28	21	1	1	8	15	22	1	1	9	#NULL!	#NULL!	#NULL!	#NULL!	#NULL!	#NULL!	#NULL!	#NULL!	#NULL!	#NULL!	#NULL!
730	60	1	1	2	3	9	7	238	35	21	1	1	7	13	21	1	1	2	6	8	1	1	4	142	5	1	1	14	29	25	2	1	18	14	25	1	1	8	68	34	2	1	27	111	47	1	1	36	150
732	80	1	1	2	4	5	4	238	12	21	1	1	7	3	21	1	1	2	11	21	1	1	2	6	8	1	1	4	68	34	2	1	27	#NULL!	#NULL!	#NULL!	#NULL!	#NULL!	#NULL!	#NULL!	#NULL!	#NULL!	#NULL!	#NULL!	#NULL!	#NULL!	#NULL!	#NULL!	#NULL!
736	60	1	1	2	3	5	3	238	11	21	1	1	2	3	21	1	1	2	87	8	1	1	4	28	21	1	1	8	119	34	1	1	27	#NULL!	#NULL!	#NULL!	#NULL!	#NULL!	#NULL!	#NULL!	#NULL!	#NULL!	#NULL!	#NULL!	#NULL!	#NULL!	#NULL!	#NULL!	#NULL!
737	60	1	1	2	2	6	4	7	12	21	1	1	7	3	21	1	1	2	11	21	1	1	2	6	8	1	1	4	14	25	1	1	8	111	47	1	1	36	#NULL!	#NULL!	#NULL!	#NULL!	#NULL!	#NULL!	#NULL!	#NULL!	#NULL!	#NULL!	#NULL!
739	80	0	1	2	3	5	4	238	12	21	1	1	7	3	21	1	1	2	11	21	1	1	2	6	8	1	1	4	123	21	1	1	18	#NULL!	#NULL!	#NULL!	#NULL!	#NULL!	#NULL!	#NULL!	#NULL!	#NULL!	#NULL!	#NULL!	#NULL!	#NULL!	#NULL!	#NULL!	#NULL!
740	70	0	1	2	5	5	2	157	15	1	1	1	9	12	18	1	1	7	77	1	1	1	9	68	34	2	1	27	1	1	1	1	1	#NULL!	#NULL!	#NULL!	#NULL!	#NULL!	#NULL!	#NULL!	#NULL!	#NULL!	#NULL!	#NULL!	#NULL!	#NULL!	#NULL!	#NULL!	#NULL!
742	80	0	1	2	2	6	5	238	35	21	1	1	7	3	21	1	1	2	11	21	1	1	2	6	8	1	1	4	29	25	1	1	18	14	25	1	1	8	#NULL!	#NULL!	#NULL!	#NULL!	#NULL!	#NULL!	#NULL!	#NULL!	#NULL!	#NULL!	#NULL!
743	60	0	1	2	3	5	4	238	12	21	1	1	7	3	21	1	1	2	11	21	1	1	2	6	8	1	1	4	123	21	1	1	18	#NULL!	#NULL!	#NULL!	#NULL!	#NULL!	#NULL!	#NULL!	#NULL!	#NULL!	#NULL!	#NULL!	#NULL!	#NULL!	#NULL!	#NULL!	#NULL!
744	60	0	1	2	3	5	6	157	15	1	1	1	9	77	1	1	1	9	3	18	1	1	2	123	1	1	1	18	14	1	1	1	8	#NULL!	#NULL!	#NULL!	#NULL!	#NULL!	#NULL!	#NULL!	#NULL!	#NULL!	#NULL!	#NULL!	#NULL!	#NULL!	#NULL!	#NULL!	#NULL!
745	80	1	1	2	2	8	8	239	15	1	1	1	9	11	21	1	1	2	3	21	1	1	2	6	8	1	1	4	14	1	1	1	8	29	25	1	1	18	77	1	1	1	9	68	34	2	1	27	#NULL!
746	80	1	1	2	3	10	5	157	12	21	1	1	7	58	6	1	1	0	89	23	1	1	5	91	23	1	1	17	68	34	2	1	27	125	1	1	1	19	117	34	1	1	41	3	21	1	1	2	11
748	63	0	1	2	3	6	6	238	35	21	1	1	7	3	21	1	1	2	11	21	1	1	2	6	8	1	1	4	14	34	1	1	8	121	47	1	1	36	#NULL!	#NULL!	#NULL!	#NULL!	#NULL!	#NULL!	#NULL!	#NULL!	#NULL!	#NULL!	#NULL!
751	65	0	1	2	2	4	4	238	35	21	1	1	7	13	21	1	1	2	6	8	1	1	4	123	21	1	1	18	#NULL!	#NULL!	#NULL!	#NULL!	#NULL!	#NULL!	#NULL!	#NULL!	#NULL!	#NULL!	#NULL!	#NULL!	#NULL!	#NULL!	#NULL!	#NULL!	#NULL!	#NULL!	#NULL!	#NULL!	#NULL!
752	69	0	1	2	3	6	5	238	12	21	1	1	7	3	21	1	1	2	11	21	1	1	2	6	8	1	1	4	29	25	1	1	18	101	21	2	1	8	#NULL!	#NULL!	#NULL!	#NULL!	#NULL!	#NULL!	#NULL!	#NULL!	#NULL!	#NULL!	#NULL!
753	80	1	1	2	2	6	1	83	15	1	1	1	9	7	6	2	1	0	125	1	1	1	19	89	23	1	1	5	91	23	1	1	17	1	1	1	1	1	#NULL!	#NULL!	#NULL!	#NULL!	#NULL!	#NULL!	#NULL!	#NULL!	#NULL!	#NULL!	#NULL!
755	60	0	1	2	5	7	6	238	12	21	1	1	7	13	21	1	1	2	28	21	1	1	8	6	8	1	1	4	69	34	1	1	27	33	25	1	1	19	7	9	1	1	0	#NULL!	#NULL!	#NULL!	#NULL!	#NULL!	#NULL!
756	70	1	1	2	3	7	6	238	12	21	1	1	7	3	21	1	1	2	11	21	1	1	2	6	8	1	1	4	29	25	1	1	18	28	21	1	1	8	68	34	2	1	27	#NULL!	#NULL!	#NULL!	#NULL!	#NULL!	#NULL!
758	60	0	1	2	2	4	3	238	12	21	1	1	7	3	21	1	1	2	11	21	1	1	2	6	8	1	1	4	#NULL!	#NULL!	#NULL!	#NULL!	#NULL!	#NULL!	#NULL!	#NULL!	#NULL!	#NULL!	#NULL!	#NULL!	#NULL!	#NULL!	#NULL!	#NULL!	#NULL!	#NULL!	#NULL!	#NULL!	#NULL!
759	60	0	1	2	5	6	5	238	12	21	1	1	7	3	21	1	1	2	11	21	1	1	2	6	8	1	1	4	162	22	1	1	9	77	22	1	1	9	#NULL!	#NULL!	#NULL!	#NULL!	#NULL!	#NULL!	#NULL!	#NULL!	#NULL!	#NULL!	#NULL!
762	77	1	1	2	2	6	5	238	12	21	1	1	7	3	21	1	1	2	11	21	1	1	2	6	8	1	1	4	29	25	1	1	18	14	25	1	1	8	#NULL!	#NULL!	#NULL!	#NULL!	#NULL!	#NULL!	#NULL!	#NULL!	#NULL!	#NULL!	#NULL!
764	75	0	1	2	4	6	5	238	12	21	1	1	7	3	21	1	1	2	11	21	1	1	2	6	8	1	1	4	14	25	1	1	8	226	21	1	1	19	#NULL!	#NULL!	#NULL!	#NULL!	#NULL!	#NULL!	#NULL!	#NULL!	#NULL!	#NULL!	#NULL!
767	95	0	1	2	8	5	0	83	27	23	1	1	17	91	23	1	1	17	89	23	1	2	5	7	6	2	1	0	0	6	1	1	0	#NULL!	#NULL!	#NULL!	#NULL!	#NULL!	#NULL!	#NULL!	#NULL!	#NULL!	#NULL!	#NULL!	#NULL!	#NULL!	#NULL!	#NULL!	#NULL!
769	65	0	1	2	2	6	7	26	31	1	1	1	19	13	18	1	1	2	14	25	1	1	8	15	1	1	1	9	68	34	2	1	27	1	1	1	1	1	#NULL!	#NULL!	#NULL!	#NULL!	#NULL!	#NULL!	#NULL!	#NULL!	#NULL!	#NULL!	#NULL!
772	65	1	1	2	3	6	5	238	12	21	1	1	7	3	21	1	1	2	11	21	1	1	2	87	8	1	1	4	68	34	2	1	27	124	34	2	1	41	#NULL!	#NULL!	#NULL!	#NULL!	#NULL!	#NULL!	#NULL!	#NULL!	#NULL!	#NULL!	#NULL!
773	70	0	1	2	6	4	3	238	12	21	1	1	7	3	21	1	1	2	11	21	1	1	2	6	8	1	1	4	#NULL!	#NULL!	#NULL!	#NULL!	#NULL!	#NULL!	#NULL!	#NULL!	#NULL!	#NULL!	#NULL!	#NULL!	#NULL!	#NULL!	#NULL!	#NULL!	#NULL!	#NULL!	#NULL!	#NULL!	#NULL!
774	70	1	1	2	2	4	3	238	3	21	1	1	2	87	8	1	1	4	29	25	1	1	18	11	21	1	1	2	#NULL!	#NULL!	#NULL!	#NULL!	#NULL!	#NULL!	#NULL!	#NULL!	#NULL!	#NULL!	#NULL!	#NULL!	#NULL!	#NULL!	#NULL!	#NULL!	#NULL!	#NULL!	#NULL!	#NULL!	#NULL!
775	60	0	1	2	4	5	3	26	1	1	1	1	1	100	18	1	1	7	15	1	1	1	9	12	18	1	1	7	96	7	1	1	28	#NULL!	#NULL!	#NULL!	#NULL!	#NULL!	#NULL!	#NULL!	#NULL!	#NULL!	#NULL!	#NULL!	#NULL!	#NULL!	#NULL!	#NULL!	#NULL!
776	60	1	1	2	3	6	5	238	12	21	1	1	7	3	21	1	1	2	11	21	1	1	2	6	8	1	1	4	14	25	1	1	8	68	34	2	1	27	#NULL!	#NULL!	#NULL!	#NULL!	#NULL!	#NULL!	#NULL!	#NULL!	#NULL!	#NULL!	#NULL!
779	60	1	1	2	4	5	3	238	3	21	1	1	2	11	21	1	1	2	6	8	1	1	4	15	22	1	1	9	125	25	2	1	19	#NULL!	#NULL!	#NULL!	#NULL!	#NULL!	#NULL!	#NULL!	#NULL!	#NULL!	#NULL!	#NULL!	#NULL!	#NULL!	#NULL!	#NULL!	#NULL!
782	65	1	1	2	4	6	5	238	12	21	1	1	7	3	21	1	1	2	11	21	1	1	2	6	8	1	1	4	125	25	2	1	19	28	21	1	1	8	#NULL!	#NULL!	#NULL!	#NULL!	#NULL!	#NULL!	#NULL!	#NULL!	#NULL!	#NULL!	#NULL!
783	60	0	1	2	4	5	3	238	3	21	1	1	2	11	21	1	1	2	6	8	1	1	4	28	21	1	1	8	29	25	1	1	18	#NULL!	#NULL!	#NULL!	#NULL!	#NULL!	#NULL!	#NULL!	#NULL!	#NULL!	#NULL!	#NULL!	#NULL!	#NULL!	#NULL!	#NULL!	#NULL!
785	68	0	1	2	6	4	4	238	12	21	1	1	7	13	21	1	1	2	6	8	1	1	4	68	34	1	1	27	#NULL!	#NULL!	#NULL!	#NULL!	#NULL!	#NULL!	#NULL!	#NULL!	#NULL!	#NULL!	#NULL!	#NULL!	#NULL!	#NULL!	#NULL!	#NULL!	#NULL!	#NULL!	#NULL!	#NULL!	#NULL!
788	70	0	1	2	2	6	5	238	12	21	1	1	7	3	21	1	1	2	11	21	1	1	2	6	8	1	1	4	29	25	2	1	18	14	25	1	1	8	#NULL!	#NULL!	#NULL!	#NULL!	#NULL!	#NULL!	#NULL!	#NULL!	#NULL!	#NULL!	#NULL!
791	62	0	1	2	3	5	5	26	37	43	1	1	20	11	18	1	1	2	3	18	1	1	2	28	1	1	1	8	15	1	1	1	9	#NULL!	#NULL!	#NULL!	#NULL!	#NULL!	#NULL!	#NULL!	#NULL!	#NULL!	#NULL!	#NULL!	#NULL!	#NULL!	#NULL!	#NULL!	#NULL!
792	60	0	1	2	4	7	7	238	12	21	1	1	7	3	21	1	1	2	11	21	1	1	2	6	8	1	1	4	28	21	1	1	8	123	21	1	1	18	15	22	1	1	9	#NULL!	#NULL!	#NULL!	#NULL!	#NULL!	#NULL!
795	70	0	1	2	3	7	8	238	12	21	1	1	7	3	21	1	1	2	11	21	1	1	2	87	8	1	1	4	29	25	1	1	18	101	21	2	1	8	77	22	1	1	9	#NULL!	#NULL!	#NULL!	#NULL!	#NULL!	#NULL!
800	80	0	1	2	6	6	4	157	15	1	1	1	9	3	18	1	1	2	11	18	1	1	2	77	1	1	1	9	42	5	1	1	14	7	6	1	1	0	#NULL!	#NULL!	#NULL!	#NULL!	#NULL!	#NULL!	#NULL!	#NULL!	#NULL!	#NULL!	#NULL!
801	66	0	1	2	3	6	5	238	35	21	1	1	7	3	21	1	1	2	11	21	1	1	2	6	8	1	1	4	123	21	1	1	18	28	21	1	1	8	#NULL!	#NULL!	#NULL!	#NULL!	#NULL!	#NULL!	#NULL!	#NULL!	#NULL!	#NULL!	#NULL!
802	82	0	1	2	5	4	3	7	12	21	1	1	7	3	21	1	1	2	11	21	1	1	2	6	8	1	1	4	#NULL!	#NULL!	#NULL!	#NULL!	#NULL!	#NULL!	#NULL!	#NULL!	#NULL!	#NULL!	#NULL!	#NULL!	#NULL!	#NULL!	#NULL!	#NULL!	#NULL!	#NULL!	#NULL!	#NULL!	#NULL!
803	60	1	1	2	3	6	5	238	12	21	1	1	7	3	21	1	1	2	11	21	1	1	2	6	8	1	1	4	14	25	1	1	8	29	25	1	1	18	#NULL!	#NULL!	#NULL!	#NULL!	#NULL!	#NULL!	#NULL!	#NULL!	#NULL!	#NULL!	#NULL!
806	65	0	1	2	4	5	4	308	67	25	1	1	13	128	25	2	1	34	14	25	1	1	8	3	18	1	1	2	74	6	2	1	0	#NULL!	#NULL!	#NULL!	#NULL!	#NULL!	#NULL!	#NULL!	#NULL!	#NULL!	#NULL!	#NULL!	#NULL!	#NULL!	#NULL!	#NULL!	#NULL!
807	65	0	1	2	4	4	2	238	3	21	1	1	2	11	21	1	1	2	15	1	1	1	9	91	23	1	1	17	#NULL!	#NULL!	#NULL!	#NULL!	#NULL!	#NULL!	#NULL!	#NULL!	#NULL!	#NULL!	#NULL!	#NULL!	#NULL!	#NULL!	#NULL!	#NULL!	#NULL!	#NULL!	#NULL!	#NULL!	#NULL!
810	70	1	1	2	2	6	5	238	12	21	1	1	7	3	21	1	1	2	11	21	1	1	2	6	8	1	1	4	14	25	1	1	8	29	25	2	1	18	#NULL!	#NULL!	#NULL!	#NULL!	#NULL!	#NULL!	#NULL!	#NULL!	#NULL!	#NULL!	#NULL!
811	73	1	1	2	2	6	7	239	11	21	1	1	2	3	21	1	1	2	87	8	1	1	4	15	1	1	1	9	29	25	1	1	18	77	1	1	1	9	#NULL!	#NULL!	#NULL!	#NULL!	#NULL!	#NULL!	#NULL!	#NULL!	#NULL!	#NULL!	#NULL!
812	60	0	1	2	2	6	5	238	35	21	1	1	7	3	21	1	1	2	11	21	1	1	2	6	8	1	1	4	123	21	1	1	18	28	21	1	1	8	#NULL!	#NULL!	#NULL!	#NULL!	#NULL!	#NULL!	#NULL!	#NULL!	#NULL!	#NULL!	#NULL!
814	60	0	1	2	4	5	4	238	12	21	1	1	7	3	21	1	1	2	11	21	1	1	2	6	8	1	1	4	14	25	1	1	8	#NULL!	#NULL!	#NULL!	#NULL!	#NULL!	#NULL!	#NULL!	#NULL!	#NULL!	#NULL!	#NULL!	#NULL!	#NULL!	#NULL!	#NULL!	#NULL!
819	70	1	1	2	9	6	6	7	12	21	1	1	7	3	21	1	1	2	11	21	1	1	2	29	25	2	1	18	68	34	2	1	27	11	5	1	1	14	#NULL!	#NULL!	#NULL!	#NULL!	#NULL!	#NULL!	#NULL!	#NULL!	#NULL!	#NULL!	#NULL!
820	60	1	1	2	2	5	3	238	3	21	1	1	2	11	21	1	1	2	6	8	1	1	4	29	25	1	1	18	68	34	2	1	27	#NULL!	#NULL!	#NULL!	#NULL!	#NULL!	#NULL!	#NULL!	#NULL!	#NULL!	#NULL!	#NULL!	#NULL!	#NULL!	#NULL!	#NULL!	#NULL!
823	60	0	1	2	3	5	0	157	0	6	1	1	0	7	6	2	1	0	34	1	1	1	9	117	19	1	1	41	68	34	2	1	27	#NULL!	#NULL!	#NULL!	#NULL!	#NULL!	#NULL!	#NULL!	#NULL!	#NULL!	#NULL!	#NULL!	#NULL!	#NULL!	#NULL!	#NULL!	#NULL!
831	63	0	1	2	3	5	4	238	35	21	1	1	7	3	21	1	1	2	11	21	1	1	2	6	8	1	1	4	28	21	1	1	8	#NULL!	#NULL!	#NULL!	#NULL!	#NULL!	#NULL!	#NULL!	#NULL!	#NULL!	#NULL!	#NULL!	#NULL!	#NULL!	#NULL!	#NULL!	#NULL!
832	82	0	1	2	3	6	4	238	3	21	1	1	2	11	21	1	1	2	123	21	1	1	18	6	8	1	1	4	68	34	2	1	27	14	25	1	1	8	#NULL!	#NULL!	#NULL!	#NULL!	#NULL!	#NULL!	#NULL!	#NULL!	#NULL!	#NULL!	#NULL!
835	60	0	1	2	3	5	4	238	12	21	1	1	7	11	21	1	1	2	3	21	1	1	2	6	8	1	1	4	29	25	1	1	18	#NULL!	#NULL!	#NULL!	#NULL!	#NULL!	#NULL!	#NULL!	#NULL!	#NULL!	#NULL!	#NULL!	#NULL!	#NULL!	#NULL!	#NULL!	#NULL!
836	70	0	1	2	4	4	2	238	3	21	1	1	2	127	25	1	1	18	87	8	1	1	4	14	25	1	1	8	#NULL!	#NULL!	#NULL!	#NULL!	#NULL!	#NULL!	#NULL!	#NULL!	#NULL!	#NULL!	#NULL!	#NULL!	#NULL!	#NULL!	#NULL!	#NULL!	#NULL!	#NULL!	#NULL!	#NULL!	#NULL!
840	70	1	1	2	4	6	6	239	12	21	1	1	7	11	21	1	1	2	3	21	1	1	2	87	8	1	1	4	162	1	1	1	9	28	21	1	1	8	#NULL!	#NULL!	#NULL!	#NULL!	#NULL!	#NULL!	#NULL!	#NULL!	#NULL!	#NULL!	#NULL!
842	65	0	1	2	3	6	5	238	12	21	1	1	7	11	21	1	1	2	3	21	1	1	2	6	8	1	1	4	123	21	1	1	18	14	25	1	1	8	#NULL!	#NULL!	#NULL!	#NULL!	#NULL!	#NULL!	#NULL!	#NULL!	#NULL!	#NULL!	#NULL!
847	60	0	1	2	3	7	5	157	15	1	1	1	9	77	1	1	1	9	69	34	1	1	27	1	1	1	1	1	3	18	1	1	2	6	8	1	1	4	11	18	1	1	2	#NULL!	#NULL!	#NULL!	#NULL!	#NULL!	#NULL!
848	60	1	1	2	3	8	5	239	12	21	1	1	7	11	21	1	1	2	3	21	1	1	2	6	8	1	1	4	162	1	1	1	9	91	23	1	1	17	89	23	1	2	5	41	1	1	1	19	#NULL!
850	85	1	3	2	2	10	8	7	12	21	1	1	7	11	21	1	1	2	3	21	1	1	2	14	25	1	1	8	29	25	1	1	18	68	34	2	1	27	87	8	1	1	4	0	9	1	1	0	27
851	65	1	3	2	4	4	3	26	5	6	1	1	0	44	6	1	1	0	37	43	1	1	20	14	25	1	1	8	#NULL!	#NULL!	#NULL!	#NULL!	#NULL!	#NULL!	#NULL!	#NULL!	#NULL!	#NULL!	#NULL!	#NULL!	#NULL!	#NULL!	#NULL!	#NULL!	#NULL!	#NULL!	#NULL!	#NULL!	#NULL!
852	60	1	3	2	2	7	7	157	12	21	1	1	7	13	21	1	1	2	15	1	1	1	9	0	9	1	1	0	27	23	1	1	17	68	34	2	1	27	29	25	1	1	18	#NULL!	#NULL!	#NULL!	#NULL!	#NULL!	#NULL!
853	60	1	3	2	2	7	6	238	12	21	1	1	7	11	21	1	1	2	3	21	1	1	2	6	8	1	1	4	14	25	1	1	8	29	25	1	1	18	68	34	2	1	27	#NULL!	#NULL!	#NULL!	#NULL!	#NULL!	#NULL!
854	60	0	3	2	4	4	0	314	12	18	1	1	7	15	22	1	1	9	0	9	1	1	0	14	25	1	1	8	#NULL!	#NULL!	#NULL!	#NULL!	#NULL!	#NULL!	#NULL!	#NULL!	#NULL!	#NULL!	#NULL!	#NULL!	#NULL!	#NULL!	#NULL!	#NULL!	#NULL!	#NULL!	#NULL!	#NULL!	#NULL!
855	80	1	3	2	2	6	5	238	12	21	1	1	7	11	21	1	1	2	3	21	1	1	2	6	8	1	1	4	14	25	1	1	8	68	34	2	1	27	#NULL!	#NULL!	#NULL!	#NULL!	#NULL!	#NULL!	#NULL!	#NULL!	#NULL!	#NULL!	#NULL!
856	90	0	3	2	2	5	5	238	3	21	1	1	2	11	21	1	1	2	30	25	1	1	19	68	34	2	1	27	42	5	1	1	14	#NULL!	#NULL!	#NULL!	#NULL!	#NULL!	#NULL!	#NULL!	#NULL!	#NULL!	#NULL!	#NULL!	#NULL!	#NULL!	#NULL!	#NULL!	#NULL!
858	65	0	3	2	2	6	5	238	12	21	1	1	7	13	21	1	1	2	29	25	2	1	18	69	34	2	1	27	6	8	1	1	4	121	47	1	1	36	#NULL!	#NULL!	#NULL!	#NULL!	#NULL!	#NULL!	#NULL!	#NULL!	#NULL!	#NULL!	#NULL!
860	65	1	3	2	2	12	11	239	12	21	1	1	7	3	21	1	1	2	11	21	1	1	2	68	34	2	1	27	6	8	1	1	4	15	1	1	1	9	29	25	2	1	18	0	6	1	1	0	36
861	80	1	3	2	3	7	2	26	0	9	1	1	0	9	9	1	1	0	161	14	1	2	5	16	23	1	1	10	184	25	1	1	13	135	23	1	1	5	137	35	2	1	24	#NULL!	#NULL!	#NULL!	#NULL!	#NULL!	#NULL!
862	65	1	3	2	3	6	7	238	12	21	1	1	7	13	21	1	1	2	87	8	1	1	4	68	34	2	1	27	29	25	1	1	18	42	5	1	1	14	#NULL!	#NULL!	#NULL!	#NULL!	#NULL!	#NULL!	#NULL!	#NULL!	#NULL!	#NULL!	#NULL!
866	60	1	3	2	2	8	9	7	12	21	1	1	7	3	21	1	1	2	11	21	1	1	2	6	8	1	1	4	28	21	1	1	8	120	21	1	1	18	68	34	2	1	27	36	34	1	1	13	#NULL!
867	80	1	3	2	2	7	7	238	12	21	1	1	7	3	21	1	1	2	11	21	1	1	2	87	8	1	1	4	14	25	1	1	8	29	25	1	1	18	68	34	2	1	27	#NULL!	#NULL!	#NULL!	#NULL!	#NULL!	#NULL!
869	65	1	3	2	4	6	5	238	12	21	1	1	7	3	21	1	1	2	11	21	1	1	2	6	8	1	1	4	14	25	1	1	8	29	25	1	1	18	#NULL!	#NULL!	#NULL!	#NULL!	#NULL!	#NULL!	#NULL!	#NULL!	#NULL!	#NULL!	#NULL!
870	60	0	3	2	2	7	5	238	12	21	1	1	7	13	21	1	1	2	0	6	1	1	0	6	8	1	1	4	117	34	1	1	41	68	34	2	1	27	101	21	2	1	8	#NULL!	#NULL!	#NULL!	#NULL!	#NULL!	#NULL!
873	68	0	3	2	2	5	2	27	0	0	1	1	0	3	18	1	1	2	11	18	1	1	2	42	5	1	1	14	6	8	1	1	4	#NULL!	#NULL!	#NULL!	#NULL!	#NULL!	#NULL!	#NULL!	#NULL!	#NULL!	#NULL!	#NULL!	#NULL!	#NULL!	#NULL!	#NULL!	#NULL!
876	70	0	3	2	3	7	6	238	12	21	1	1	7	3	21	1	1	2	11	21	1	1	2	68	34	2	1	27	29	25	2	1	18	6	8	1	1	4	42	5	1	1	14	#NULL!	#NULL!	#NULL!	#NULL!	#NULL!	#NULL!
878	75	1	3	2	2	4	1	94	3	18	1	1	2	68	34	2	1	27	118	32	1	1	14	133	32	1	2	38	#NULL!	#NULL!	#NULL!	#NULL!	#NULL!	#NULL!	#NULL!	#NULL!	#NULL!	#NULL!	#NULL!	#NULL!	#NULL!	#NULL!	#NULL!	#NULL!	#NULL!	#NULL!	#NULL!	#NULL!	#NULL!
880	70	0	3	2	2	2	0	281	0	6	1	1	0	15	22	1	1	9	#NULL!	#NULL!	#NULL!	#NULL!	#NULL!	#NULL!	#NULL!	#NULL!	#NULL!	#NULL!	#NULL!	#NULL!	#NULL!	#NULL!	#NULL!	#NULL!	#NULL!	#NULL!	#NULL!	#NULL!	#NULL!	#NULL!	#NULL!	#NULL!	#NULL!	#NULL!	#NULL!	#NULL!	#NULL!	#NULL!	#NULL!
885	60	0	3	2	2	4	4	238	12	21	1	1	7	3	21	1	1	2	11	21	1	1	2	87	8	1	1	4	#NULL!	#NULL!	#NULL!	#NULL!	#NULL!	#NULL!	#NULL!	#NULL!	#NULL!	#NULL!	#NULL!	#NULL!	#NULL!	#NULL!	#NULL!	#NULL!	#NULL!	#NULL!	#NULL!	#NULL!	#NULL!
886	65	1	3	2	4	7	6	238	12	21	1	1	7	13	21	1	1	2	29	25	1	1	18	6	8	1	1	4	68	34	2	1	27	14	25	1	1	8	0	6	1	1	0	#NULL!	#NULL!	#NULL!	#NULL!	#NULL!	#NULL!
887	80	0	3	2	2	6	7	7	12	21	1	1	7	13	21	1	1	2	87	8	1	1	4	68	34	2	1	27	14	25	1	1	8	226	25	1	1	19	#NULL!	#NULL!	#NULL!	#NULL!	#NULL!	#NULL!	#NULL!	#NULL!	#NULL!	#NULL!	#NULL!
888	70	0	3	2	2	6	6	238	12	21	1	1	7	13	21	1	1	2	29	25	1	1	18	6	8	1	1	4	68	34	2	1	27	14	25	1	1	8	#NULL!	#NULL!	#NULL!	#NULL!	#NULL!	#NULL!	#NULL!	#NULL!	#NULL!	#NULL!	#NULL!
889	60	0	3	2	2	7	7	7	12	21	1	1	7	3	21	1	1	2	11	21	1	1	2	87	8	1	1	4	28	21	1	1	8	68	34	2	1	27	29	25	2	1	18	#NULL!	#NULL!	#NULL!	#NULL!	#NULL!	#NULL!
890	68	0	3	2	4	7	7	7	12	21	1	1	7	13	21	1	1	2	29	25	1	1	18	6	8	1	1	4	68	34	2	1	27	14	25	1	1	8	42	5	1	1	14	#NULL!	#NULL!	#NULL!	#NULL!	#NULL!	#NULL!
891	70	0	3	2	2	6	6	238	12	21	1	1	7	3	21	1	1	2	11	21	1	1	2	87	8	1	1	4	68	34	2	1	27	123	21	1	1	18	#NULL!	#NULL!	#NULL!	#NULL!	#NULL!	#NULL!	#NULL!	#NULL!	#NULL!	#NULL!	#NULL!
892	61	0	3	2	2	9	9	239	15	1	1	1	9	14	34	1	1	8	29	25	1	1	18	68	34	2	1	27	3	21	1	1	2	11	21	1	1	2	87	8	1	1	4	0	6	1	1	0	77
895	75	0	3	2	2	6	1	238	35	21	1	1	7	28	21	1	1	8	125	25	2	1	19	68	34	2	1	27	11	21	1	1	2	6	8	1	1	4	#NULL!	#NULL!	#NULL!	#NULL!	#NULL!	#NULL!	#NULL!	#NULL!	#NULL!	#NULL!	#NULL!
898	65	1	3	2	4	5	4	238	12	21	1	1	7	13	21	1	1	2	6	8	1	1	4	14	25	1	1	8	208	6	1	1	0	#NULL!	#NULL!	#NULL!	#NULL!	#NULL!	#NULL!	#NULL!	#NULL!	#NULL!	#NULL!	#NULL!	#NULL!	#NULL!	#NULL!	#NULL!	#NULL!
899	78	0	3	2	3	6	9	238	13	21	1	1	2	14	25	1	1	8	29	25	1	1	18	87	8	1	1	4	68	34	2	1	27	36	34	2	1	13	#NULL!	#NULL!	#NULL!	#NULL!	#NULL!	#NULL!	#NULL!	#NULL!	#NULL!	#NULL!	#NULL!
903	70	0	3	2	3	6	5	7	12	21	1	1	7	3	21	1	1	2	11	21	1	1	2	6	8	1	1	4	29	25	1	1	18	68	34	2	1	27	#NULL!	#NULL!	#NULL!	#NULL!	#NULL!	#NULL!	#NULL!	#NULL!	#NULL!	#NULL!	#NULL!
905	70	0	3	2	4	5	5	238	12	21	1	1	7	13	21	1	1	2	28	21	1	1	8	6	8	1	1	4	120	21	2	1	18	#NULL!	#NULL!	#NULL!	#NULL!	#NULL!	#NULL!	#NULL!	#NULL!	#NULL!	#NULL!	#NULL!	#NULL!	#NULL!	#NULL!	#NULL!	#NULL!
906	75	1	3	2	2	2	0	238	3	21	1	1	2	42	5	1	1	14	#NULL!	#NULL!	#NULL!	#NULL!	#NULL!	#NULL!	#NULL!	#NULL!	#NULL!	#NULL!	#NULL!	#NULL!	#NULL!	#NULL!	#NULL!	#NULL!	#NULL!	#NULL!	#NULL!	#NULL!	#NULL!	#NULL!	#NULL!	#NULL!	#NULL!	#NULL!	#NULL!	#NULL!	#NULL!	#NULL!	#NULL!
911	65	1	3	2	3	7	6	239	15	1	1	1	9	77	1	1	1	9	120	1	2	1	18	13	21	1	1	2	69	34	1	1	27	6	8	1	1	4	0	6	1	1	0	#NULL!	#NULL!	#NULL!	#NULL!	#NULL!	#NULL!
913	60	1	3	2	2	9	6	239	15	1	1	1	9	3	21	1	1	2	9	9	1	1	0	0	9	1	1	0	42	5	1	1	14	29	25	1	1	18	36	34	2	1	13	87	8	1	1	4	68
915	70	0	3	2	2	6	6	7	12	21	1	1	7	13	21	1	1	2	6	8	1	1	4	68	34	2	1	27	29	25	1	1	18	14	25	1	1	8	#NULL!	#NULL!	#NULL!	#NULL!	#NULL!	#NULL!	#NULL!	#NULL!	#NULL!	#NULL!	#NULL!
916	60	1	3	2	2	9	7	157	3	21	1	1	2	11	21	1	1	2	87	8	1	1	4	68	34	2	1	27	41	1	1	1	19	101	1	1	1	8	9	9	1	1	0	0	9	1	1	0	8
917	65	1	3	2	2	6	6	7	12	21	1	1	7	13	21	1	1	2	69	34	2	1	27	120	1	2	1	18	6	8	1	1	4	15	1	1	1	9	#NULL!	#NULL!	#NULL!	#NULL!	#NULL!	#NULL!	#NULL!	#NULL!	#NULL!	#NULL!	#NULL!
918	78	0	3	2	3	5	5	157	12	21	1	1	7	13	21	1	1	2	162	1	1	1	9	101	1	1	1	8	0	6	1	1	0	#NULL!	#NULL!	#NULL!	#NULL!	#NULL!	#NULL!	#NULL!	#NULL!	#NULL!	#NULL!	#NULL!	#NULL!	#NULL!	#NULL!	#NULL!	#NULL!
919	76	0	3	2	2	5	2	238	12	21	1	1	7	11	21	1	1	2	29	25	1	1	18	14	25	1	1	8	87	8	1	1	4	#NULL!	#NULL!	#NULL!	#NULL!	#NULL!	#NULL!	#NULL!	#NULL!	#NULL!	#NULL!	#NULL!	#NULL!	#NULL!	#NULL!	#NULL!	#NULL!
922	80	0	3	2	3	7	8	238	12	21	1	1	7	3	21	1	1	2	11	21	1	1	2	6	8	1	1	4	14	25	1	1	8	125	25	1	1	19	34	22	1	1	9	#NULL!	#NULL!	#NULL!	#NULL!	#NULL!	#NULL!
923	70	1	3	2	3	6	5	238	3	21	1	1	2	11	21	1	1	2	87	8	1	1	4	14	25	1	1	8	29	25	1	1	18	93	5	1	1	14	#NULL!	#NULL!	#NULL!	#NULL!	#NULL!	#NULL!	#NULL!	#NULL!	#NULL!	#NULL!	#NULL!
925	70	0	3	2	4	6	4	238	12	21	1	1	7	3	21	1	1	2	11	21	1	1	2	6	8	1	1	4	15	22	1	1	9	0	6	1	1	0	#NULL!	#NULL!	#NULL!	#NULL!	#NULL!	#NULL!	#NULL!	#NULL!	#NULL!	#NULL!	#NULL!
927	65	0	3	2	2	6	1	238	12	21	1	1	7	11	21	1	1	2	68	34	2	1	27	0	9	1	1	0	164	32	1	1	3	6	8	1	1	4	#NULL!	#NULL!	#NULL!	#NULL!	#NULL!	#NULL!	#NULL!	#NULL!	#NULL!	#NULL!	#NULL!
928	65	0	3	2	2	6	6	238	12	21	1	1	7	13	21	1	1	2	6	8	1	1	4	29	25	1	1	18	68	34	2	1	27	14	25	1	1	8	#NULL!	#NULL!	#NULL!	#NULL!	#NULL!	#NULL!	#NULL!	#NULL!	#NULL!	#NULL!	#NULL!
929	68	0	3	2	4	10	9	7	12	21	1	1	7	3	21	1	1	2	11	21	1	1	2	6	8	1	1	4	29	25	1	1	18	68	34	2	1	27	14	25	1	1	8	245	47	1	1	26	0
930	75	1	3	2	4	9	6	7	12	21	1	1	7	13	21	1	1	2	6	8	1	1	4	69	34	1	1	27	120	21	1	1	18	0	9	1	1	0	28	21	1	1	8	93	5	1	1	14	140
932	60	0	3	2	3	7	1	7	12	21	1	1	7	11	21	1	1	2	14	25	1	1	8	6	8	1	1	4	68	34	2	1	27	29	25	1	1	18	111	47	1	1	36	#NULL!	#NULL!	#NULL!	#NULL!	#NULL!	#NULL!
933	80	0	3	2	3	7	6	7	35	21	1	1	7	13	21	1	1	2	14	25	1	1	8	69	34	1	1	27	126	8	1	1	4	226	25	1	1	19	117	34	1	1	41	#NULL!	#NULL!	#NULL!	#NULL!	#NULL!	#NULL!
935	60	0	3	2	2	10	9	239	12	21	1	1	7	13	21	1	1	2	87	8	1	1	4	15	1	1	1	9	29	25	1	1	18	111	47	1	1	36	68	34	2	1	27	91	23	1	1	17	89
940	60	0	3	2	2	6	3	7	69	34	1	1	27	13	21	1	1	2	117	34	1	1	41	87	8	1	1	4	124	34	1	1	41	14	25	1	1	8	#NULL!	#NULL!	#NULL!	#NULL!	#NULL!	#NULL!	#NULL!	#NULL!	#NULL!	#NULL!	#NULL!
941	65	0	3	2	2	6	1	57	15	22	1	1	9	31	25	1	1	19	68	34	2	1	27	77	22	1	1	9	12	21	1	1	7	14	34	1	1	8	#NULL!	#NULL!	#NULL!	#NULL!	#NULL!	#NULL!	#NULL!	#NULL!	#NULL!	#NULL!	#NULL!
942	60	1	3	2	2	6	6	57	12	21	1	1	7	13	21	1	1	2	6	8	1	1	4	68	34	2	1	27	118	5	1	1	14	70	34	1	1	8	#NULL!	#NULL!	#NULL!	#NULL!	#NULL!	#NULL!	#NULL!	#NULL!	#NULL!	#NULL!	#NULL!
943	80	1	3	2	2	7	8	7	35	21	1	1	7	13	21	1	1	2	68	34	2	1	27	87	8	1	1	4	125	25	1	1	19	14	34	1	1	8	93	5	1	1	14	#NULL!	#NULL!	#NULL!	#NULL!	#NULL!	#NULL!
946	60	0	3	2	2	6	5	238	12	21	1	1	7	3	21	1	1	2	11	21	1	1	2	117	34	1	1	41	14	25	1	1	8	29	25	1	1	18	#NULL!	#NULL!	#NULL!	#NULL!	#NULL!	#NULL!	#NULL!	#NULL!	#NULL!	#NULL!	#NULL!
947	70	0	3	2	2	6	4	238	3	21	1	1	2	11	21	1	1	2	6	8	1	1	4	120	21	1	1	18	14	25	1	1	8	68	34	2	1	27	#NULL!	#NULL!	#NULL!	#NULL!	#NULL!	#NULL!	#NULL!	#NULL!	#NULL!	#NULL!	#NULL!
951	65	1	3	2	3	7	8	238	12	21	1	1	7	13	21	1	1	2	87	8	1	1	4	28	21	2	1	8	120	21	2	1	18	68	34	2	1	27	118	5	1	1	14	#NULL!	#NULL!	#NULL!	#NULL!	#NULL!	#NULL!
953	80	0	3	2	3	5	3	157	0	6	1	1	0	3	18	1	1	2	68	34	2	1	27	1	1	1	1	1	15	1	1	1	9	#NULL!	#NULL!	#NULL!	#NULL!	#NULL!	#NULL!	#NULL!	#NULL!	#NULL!	#NULL!	#NULL!	#NULL!	#NULL!	#NULL!	#NULL!	#NULL!
955	60	1	3	2	3	11	5	157	0	6	1	1	0	15	1	1	1	9	13	21	1	1	2	117	34	1	1	41	28	1	1	2	8	68	34	2	1	27	124	34	1	1	41	6	8	1	1	4	140
956	65	0	3	2	3	8	6	238	12	21	1	1	7	13	21	1	1	2	28	21	1	1	8	6	8	1	1	4	30	25	1	1	19	69	34	1	1	27	111	47	1	1	36	124	34	1	1	41	#NULL!
957	60	0	3	2	2	5	3	238	3	21	1	1	2	11	21	1	1	2	6	8	1	1	4	28	21	1	1	8	29	25	1	1	18	#NULL!	#NULL!	#NULL!	#NULL!	#NULL!	#NULL!	#NULL!	#NULL!	#NULL!	#NULL!	#NULL!	#NULL!	#NULL!	#NULL!	#NULL!	#NULL!
958	60	0	3	2	4	5	5	7	12	21	1	1	7	3	21	1	1	2	11	21	1	1	2	87	8	1	1	4	28	21	1	1	8	#NULL!	#NULL!	#NULL!	#NULL!	#NULL!	#NULL!	#NULL!	#NULL!	#NULL!	#NULL!	#NULL!	#NULL!	#NULL!	#NULL!	#NULL!	#NULL!
960	75	1	3	2	2	6	4	57	12	21	1	1	7	3	21	1	1	2	36	34	2	1	13	68	34	2	1	27	117	34	1	1	41	15	22	1	1	9	#NULL!	#NULL!	#NULL!	#NULL!	#NULL!	#NULL!	#NULL!	#NULL!	#NULL!	#NULL!	#NULL!
961	60	0	3	2	2	7	8	238	12	21	1	1	7	13	21	1	1	2	87	8	1	1	4	14	25	1	1	8	29	25	1	1	18	68	34	2	1	27	93	5	1	1	14	#NULL!	#NULL!	#NULL!	#NULL!	#NULL!	#NULL!
963	70	0	3	2	2	6	6	238	12	21	1	1	7	13	21	1	1	2	6	8	1	1	4	14	34	1	1	8	120	21	2	1	18	68	34	2	1	27	#NULL!	#NULL!	#NULL!	#NULL!	#NULL!	#NULL!	#NULL!	#NULL!	#NULL!	#NULL!	#NULL!
964	72	0	3	2	2	10	7	7	12	21	1	1	7	13	21	1	1	2	6	8	1	1	4	69	34	2	1	27	29	25	1	1	18	15	1	1	2	9	0	6	1	1	0	4	5	2	1	3	27
965	60	0	3	2	2	5	2	161	0	6	1	1	0	13	18	1	1	2	161	11	1	1	5	27	23	1	1	17	89	23	1	1	5	#NULL!	#NULL!	#NULL!	#NULL!	#NULL!	#NULL!	#NULL!	#NULL!	#NULL!	#NULL!	#NULL!	#NULL!	#NULL!	#NULL!	#NULL!	#NULL!
966	65	0	3	2	2	6	5	238	3	21	1	1	2	11	21	1	1	2	87	8	1	1	4	14	25	1	1	8	68	34	2	1	27	41	25	1	1	19	#NULL!	#NULL!	#NULL!	#NULL!	#NULL!	#NULL!	#NULL!	#NULL!	#NULL!	#NULL!	#NULL!
968	70	1	3	2	2	5	4	7	12	21	1	1	7	3	21	1	1	2	11	21	1	1	2	6	8	1	1	4	29	25	1	1	18	#NULL!	#NULL!	#NULL!	#NULL!	#NULL!	#NULL!	#NULL!	#NULL!	#NULL!	#NULL!	#NULL!	#NULL!	#NULL!	#NULL!	#NULL!	#NULL!
969	65	0	3	2	2	5	3	238	3	21	1	1	2	29	25	1	1	18	87	8	1	1	4	68	34	2	1	27	67	34	1	1	13	#NULL!	#NULL!	#NULL!	#NULL!	#NULL!	#NULL!	#NULL!	#NULL!	#NULL!	#NULL!	#NULL!	#NULL!	#NULL!	#NULL!	#NULL!	#NULL!
970	75	1	3	2	2	5	5	7	12	21	1	1	7	13	21	1	1	2	117	34	2	1	41	29	25	1	1	18	68	34	2	1	27	#NULL!	#NULL!	#NULL!	#NULL!	#NULL!	#NULL!	#NULL!	#NULL!	#NULL!	#NULL!	#NULL!	#NULL!	#NULL!	#NULL!	#NULL!	#NULL!
972	60	0	3	2	2	4	2	238	13	21	1	1	2	6	8	1	1	4	69	34	1	1	27	29	25	1	1	18	#NULL!	#NULL!	#NULL!	#NULL!	#NULL!	#NULL!	#NULL!	#NULL!	#NULL!	#NULL!	#NULL!	#NULL!	#NULL!	#NULL!	#NULL!	#NULL!	#NULL!	#NULL!	#NULL!	#NULL!	#NULL!
982	60	1	3	2	4	7	7	238	12	21	1	1	7	13	21	1	1	2	6	8	1	1	4	28	21	1	1	8	68	34	2	1	27	29	25	1	1	18	42	5	1	1	14	#NULL!	#NULL!	#NULL!	#NULL!	#NULL!	#NULL!
983	75	0	3	2	2	10	9	57	35	21	1	1	7	13	21	1	1	2	6	8	1	1	4	68	34	2	1	27	29	25	2	1	18	34	22	1	1	9	0	9	1	1	0	140	6	1	1	0	91
984	75	1	3	2	2	8	4	26	1	43	1	1	1	3	18	1	1	2	0	9	1	1	0	140	9	1	1	0	27	23	1	1	17	89	23	1	1	5	8	10	1	2	5	125	25	1	1	19	#NULL!
985	75	0	3	2	2	7	6	57	13	21	1	1	2	126	8	1	1	4	125	25	1	1	19	14	34	1	1	8	15	22	1	1	9	0	6	1	1	0	68	34	2	1	27	#NULL!	#NULL!	#NULL!	#NULL!	#NULL!	#NULL!
987	60	0	3	2	2	6	7	57	12	21	1	1	7	13	21	1	1	2	87	8	1	1	4	28	21	1	1	8	123	21	1	1	18	27	23	1	1	17	#NULL!	#NULL!	#NULL!	#NULL!	#NULL!	#NULL!	#NULL!	#NULL!	#NULL!	#NULL!	#NULL!
988	65	0	3	2	2	6	7	7	12	21	1	1	7	13	21	1	1	2	6	8	1	1	4	14	25	1	1	8	227	25	1	1	19	68	34	2	1	27	#NULL!	#NULL!	#NULL!	#NULL!	#NULL!	#NULL!	#NULL!	#NULL!	#NULL!	#NULL!	#NULL!
994	60	0	3	2	2	4	5	238	12	21	1	1	7	13	21	1	1	2	87	8	1	1	4	29	25	1	1	18	#NULL!	#NULL!	#NULL!	#NULL!	#NULL!	#NULL!	#NULL!	#NULL!	#NULL!	#NULL!	#NULL!	#NULL!	#NULL!	#NULL!	#NULL!	#NULL!	#NULL!	#NULL!	#NULL!	#NULL!	#NULL!
996	70	0	3	2	3	4	5	238	12	21	1	1	7	13	21	1	1	2	87	8	1	1	4	120	21	2	1	18	#NULL!	#NULL!	#NULL!	#NULL!	#NULL!	#NULL!	#NULL!	#NULL!	#NULL!	#NULL!	#NULL!	#NULL!	#NULL!	#NULL!	#NULL!	#NULL!	#NULL!	#NULL!	#NULL!	#NULL!	#NULL!
997	65	0	3	2	2	4	4	238	13	21	1	1	2	14	25	1	1	8	29	25	1	1	18	87	8	1	1	4	#NULL!	#NULL!	#NULL!	#NULL!	#NULL!	#NULL!	#NULL!	#NULL!	#NULL!	#NULL!	#NULL!	#NULL!	#NULL!	#NULL!	#NULL!	#NULL!	#NULL!	#NULL!	#NULL!	#NULL!	#NULL!
999	65	0	3	2	4	6	8	7	12	21	1	1	7	13	21	1	1	2	87	8	1	1	4	29	25	1	1	18	68	34	2	1	27	162	1	1	1	9	#NULL!	#NULL!	#NULL!	#NULL!	#NULL!	#NULL!	#NULL!	#NULL!	#NULL!	#NULL!	#NULL!
1000	78	0	3	2	2	7	5	57	15	22	1	1	9	125	25	1	1	19	3	21	1	1	2	11	21	1	1	2	6	8	1	1	4	68	34	2	1	27	28	21	1	1	8	#NULL!	#NULL!	#NULL!	#NULL!	#NULL!	#NULL!
1001	75	0	3	2	2	10	7	238	12	21	1	1	7	11	21	1	1	2	3	21	1	1	2	6	8	1	1	4	68	34	2	1	27	28	21	1	1	8	120	21	1	1	18	142	5	1	1	14	27
1004	60	1	3	2	4	10	13	239	15	1	1	1	9	3	21	1	1	2	11	21	1	1	2	6	8	1	1	4	121	47	1	1	36	68	34	2	1	27	146	1	1	1	9	29	25	2	1	18	77
1005	75	0	3	2	2	7	2	157	15	1	1	1	9	41	1	1	1	19	1	1	1	1	1	89	23	1	1	5	140	6	1	1	0	0	6	1	1	0	28	1	1	2	8	#NULL!	#NULL!	#NULL!	#NULL!	#NULL!	#NULL!
1006	70	0	3	2	4	8	7	238	12	21	1	1	7	11	21	1	1	2	3	21	1	1	2	6	8	1	1	4	68	34	2	1	27	14	25	1	1	8	29	25	1	1	18	118	5	1	1	14	#NULL!
1007	80	1	3	2	3	7	5	238	12	21	1	1	7	11	21	1	1	2	3	21	1	1	2	6	8	1	1	4	0	6	1	1	0	15	22	1	1	9	77	22	1	1	9	#NULL!	#NULL!	#NULL!	#NULL!	#NULL!	#NULL!
1008	85	0	3	2	4	9	9	239	12	21	1	1	7	11	21	1	1	2	3	21	1	1	2	6	8	1	1	4	69	34	2	1	27	15	1	1	1	9	77	1	1	1	9	29	25	1	1	18	28
1009	70	0	3	2	2	6	5	238	12	21	1	1	7	11	21	1	1	2	3	21	1	1	2	6	8	1	1	4	41	25	1	1	19	28	21	1	1	8	#NULL!	#NULL!	#NULL!	#NULL!	#NULL!	#NULL!	#NULL!	#NULL!	#NULL!	#NULL!	#NULL!
1010	65	0	3	2	2	5	4	238	12	21	1	1	7	11	21	1	1	2	3	21	1	1	2	6	8	1	1	4	14	25	1	1	8	#NULL!	#NULL!	#NULL!	#NULL!	#NULL!	#NULL!	#NULL!	#NULL!	#NULL!	#NULL!	#NULL!	#NULL!	#NULL!	#NULL!	#NULL!	#NULL!
1011	65	0	3	2	3	9	6	238	3	21	1	1	2	14	34	1	1	8	30	25	1	1	19	68	34	2	1	27	124	34	1	1	41	117	34	2	1	41	67	34	1	1	13	179	32	1	1	14	111
1012	80	1	3	2	3	7	6	238	12	21	1	1	7	11	21	1	1	2	3	21	1	1	2	6	8	1	1	4	14	25	1	1	8	123	21	1	1	18	68	34	2	1	27	#NULL!	#NULL!	#NULL!	#NULL!	#NULL!	#NULL!
1016	62	0	3	2	2	7	5	238	12	21	1	1	7	11	21	1	1	2	3	21	1	1	2	6	8	1	1	4	28	21	1	1	8	29	25	2	1	18	142	32	1	1	14	#NULL!	#NULL!	#NULL!	#NULL!	#NULL!	#NULL!
1017	60	1	3	2	5	6	2	238	3	21	1	1	2	6	8	1	1	4	123	21	1	1	18	28	21	1	1	8	124	34	1	1	41	117	34	2	1	41	#NULL!	#NULL!	#NULL!	#NULL!	#NULL!	#NULL!	#NULL!	#NULL!	#NULL!	#NULL!	#NULL!
1018	60	1	3	2	5	5	5	157	3	18	1	1	2	15	1	1	1	9	77	1	1	1	9	69	34	1	1	27	30	25	1	1	19	#NULL!	#NULL!	#NULL!	#NULL!	#NULL!	#NULL!	#NULL!	#NULL!	#NULL!	#NULL!	#NULL!	#NULL!	#NULL!	#NULL!	#NULL!	#NULL!
1019	62	0	3	2	3	4	3	238	12	21	1	1	7	11	21	1	1	2	3	21	1	1	2	116	8	1	1	4	#NULL!	#NULL!	#NULL!	#NULL!	#NULL!	#NULL!	#NULL!	#NULL!	#NULL!	#NULL!	#NULL!	#NULL!	#NULL!	#NULL!	#NULL!	#NULL!	#NULL!	#NULL!	#NULL!	#NULL!	#NULL!
1020	65	0	3	2	3	9	5	62	12	21	1	1	7	11	21	1	1	2	3	21	1	1	2	6	8	1	1	4	140	6	1	1	0	27	23	1	1	17	89	23	1	1	5	68	34	2	1	27	15
1024	60	1	3	2	3	6	5	238	12	21	1	1	7	11	21	1	1	2	3	21	1	1	2	6	8	1	1	4	14	25	1	1	8	29	25	1	1	18	#NULL!	#NULL!	#NULL!	#NULL!	#NULL!	#NULL!	#NULL!	#NULL!	#NULL!	#NULL!	#NULL!
1028	60	1	3	2	3	6	5	238	12	21	1	1	7	11	21	1	1	2	3	21	1	1	2	6	8	1	1	4	28	21	1	1	8	123	21	1	1	18	#NULL!	#NULL!	#NULL!	#NULL!	#NULL!	#NULL!	#NULL!	#NULL!	#NULL!	#NULL!	#NULL!
1029	70	1	3	2	5	5	5	238	12	21	1	1	7	11	21	1	1	2	3	21	1	1	2	68	34	2	1	27	28	21	1	1	8	#NULL!	#NULL!	#NULL!	#NULL!	#NULL!	#NULL!	#NULL!	#NULL!	#NULL!	#NULL!	#NULL!	#NULL!	#NULL!	#NULL!	#NULL!	#NULL!
1032	75	0	3	2	3	4	2	22	34	22	1	1	9	124	34	1	1	41	3	18	1	1	2	6	8	1	1	4	#NULL!	#NULL!	#NULL!	#NULL!	#NULL!	#NULL!	#NULL!	#NULL!	#NULL!	#NULL!	#NULL!	#NULL!	#NULL!	#NULL!	#NULL!	#NULL!	#NULL!	#NULL!	#NULL!	#NULL!	#NULL!
1035	60	0	3	2	3	7	7	238	12	21	1	1	7	11	21	1	1	2	3	21	1	1	2	6	8	1	1	4	29	25	1	1	18	68	34	2	1	27	15	22	1	1	9	#NULL!	#NULL!	#NULL!	#NULL!	#NULL!	#NULL!
1040	70	0	3	2	2	6	5	238	35	21	1	1	7	11	21	1	1	2	3	21	1	1	2	6	8	1	1	4	29	25	1	1	18	14	25	1	1	8	#NULL!	#NULL!	#NULL!	#NULL!	#NULL!	#NULL!	#NULL!	#NULL!	#NULL!	#NULL!	#NULL!
1042	80	0	3	2	5	5	6	7	12	21	1	1	7	11	21	1	1	2	3	21	1	1	2	15	22	1	1	9	29	25	1	1	18	#NULL!	#NULL!	#NULL!	#NULL!	#NULL!	#NULL!	#NULL!	#NULL!	#NULL!	#NULL!	#NULL!	#NULL!	#NULL!	#NULL!	#NULL!	#NULL!
1044	70	1	3	2	2	6	4	238	12	21	1	1	7	11	21	1	1	2	3	21	1	1	2	6	8	1	1	4	29	25	1	1	18	111	47	1	1	36	#NULL!	#NULL!	#NULL!	#NULL!	#NULL!	#NULL!	#NULL!	#NULL!	#NULL!	#NULL!	#NULL!
1048	70	1	3	2	3	3	1	57	11	21	1	1	2	3	21	1	1	2	6	8	1	1	4	#NULL!	#NULL!	#NULL!	#NULL!	#NULL!	#NULL!	#NULL!	#NULL!	#NULL!	#NULL!	#NULL!	#NULL!	#NULL!	#NULL!	#NULL!	#NULL!	#NULL!	#NULL!	#NULL!	#NULL!	#NULL!	#NULL!	#NULL!	#NULL!	#NULL!	#NULL!
1050	75	0	3	2	6	9	9	239	12	21	1	1	7	11	21	1	1	2	3	21	1	1	2	15	1	1	1	9	29	25	2	1	18	77	1	1	1	9	0	6	1	1	0	27	23	1	1	17	42
1052	61	0	3	2	7	8	7	239	12	21	1	1	7	11	21	1	1	2	3	21	1	1	2	6	8	1	1	4	29	25	1	1	18	68	34	2	1	27	117	34	1	1	41	15	1	1	1	9	#NULL!
1053	80	1	3	2	7	8	6	157	0	9	1	1	0	3	18	1	1	2	6	8	1	1	4	89	23	1	2	5	29	25	1	1	18	15	1	1	1	9	95	9	1	1	0	8	14	1	2	5	#NULL!
1056	80	1	3	2	6	11	11	238	12	21	1	1	7	11	21	1	1	2	3	21	1	1	2	87	8	1	1	4	67	25	1	1	13	124	34	1	1	41	69	34	1	1	27	91	23	1	1	17	89
1059	90	1	2	2	6	4	4	238	13	21	1	1	2	87	8	1	1	4	68	34	2	1	27	28	21	1	1	8	#NULL!	#NULL!	#NULL!	#NULL!	#NULL!	#NULL!	#NULL!	#NULL!	#NULL!	#NULL!	#NULL!	#NULL!	#NULL!	#NULL!	#NULL!	#NULL!	#NULL!	#NULL!	#NULL!	#NULL!	#NULL!
1060	80	1	2	2	5	4	4	238	13	21	1	1	2	87	8	1	1	4	68	34	2	1	27	14	25	1	1	8	#NULL!	#NULL!	#NULL!	#NULL!	#NULL!	#NULL!	#NULL!	#NULL!	#NULL!	#NULL!	#NULL!	#NULL!	#NULL!	#NULL!	#NULL!	#NULL!	#NULL!	#NULL!	#NULL!	#NULL!	#NULL!
1063	65	0	2	2	5	5	3	7	11	21	1	1	2	3	21	1	1	2	87	8	1	1	4	0	50	1	1	0	95	6	1	1	0	#NULL!	#NULL!	#NULL!	#NULL!	#NULL!	#NULL!	#NULL!	#NULL!	#NULL!	#NULL!	#NULL!	#NULL!	#NULL!	#NULL!	#NULL!	#NULL!
1064	60	1	2	2	5	7	6	7	12	21	1	1	7	11	21	1	1	2	3	21	1	1	2	6	8	1	1	4	28	21	1	1	8	68	34	2	1	27	93	5	1	1	14	#NULL!	#NULL!	#NULL!	#NULL!	#NULL!	#NULL!
1065	60	1	2	2	6	8	5	239	11	21	1	1	2	3	21	1	1	2	41	1	1	1	19	15	1	1	1	9	27	23	1	1	17	68	34	2	1	27	118	5	1	1	14	122	37	1	1	15	#NULL!
1071	60	0	2	2	5	8	11	239	15	1	1	1	9	3	21	1	1	2	4	5	2	1	3	1	1	1	1	1	150	47	1	1	47	77	1	1	1	9	29	25	2	1	18	93	5	1	1	14	#NULL!
1072	60	0	2	2	5	6	6	7	12	21	1	1	7	13	21	1	1	2	6	8	1	1	4	68	34	2	1	27	123	21	1	1	18	28	21	1	1	8	#NULL!	#NULL!	#NULL!	#NULL!	#NULL!	#NULL!	#NULL!	#NULL!	#NULL!	#NULL!	#NULL!
1078	60	0	2	2	3	4	4	238	13	21	1	1	2	123	21	1	1	18	68	34	2	1	27	101	21	1	1	8	#NULL!	#NULL!	#NULL!	#NULL!	#NULL!	#NULL!	#NULL!	#NULL!	#NULL!	#NULL!	#NULL!	#NULL!	#NULL!	#NULL!	#NULL!	#NULL!	#NULL!	#NULL!	#NULL!	#NULL!	#NULL!
1082	60	1	2	2	3	3	1	62	21	5	1	1	14	122	37	1	1	15	1	1	1	1	1	#NULL!	#NULL!	#NULL!	#NULL!	#NULL!	#NULL!	#NULL!	#NULL!	#NULL!	#NULL!	#NULL!	#NULL!	#NULL!	#NULL!	#NULL!	#NULL!	#NULL!	#NULL!	#NULL!	#NULL!	#NULL!	#NULL!	#NULL!	#NULL!	#NULL!	#NULL!
1086	75	1	2	2	4	7	4	238	12	21	1	1	7	13	21	1	1	2	6	8	1	1	4	21	5	1	1	14	122	37	1	1	15	91	23	1	1	17	89	23	1	1	5	#NULL!	#NULL!	#NULL!	#NULL!	#NULL!	#NULL!
1087	60	0	2	2	4	6	6	238	12	21	1	1	7	13	21	1	1	2	87	8	1	1	4	14	34	1	1	8	69	34	1	2	27	29	25	1	1	18	#NULL!	#NULL!	#NULL!	#NULL!	#NULL!	#NULL!	#NULL!	#NULL!	#NULL!	#NULL!	#NULL!
1088	65	0	2	2	5	9	10	239	15	1	1	1	9	1	1	1	1	1	101	1	1	1	8	29	25	1	1	18	117	34	1	1	41	3	21	1	1	2	68	34	2	1	27	6	8	1	1	4	77
1089	65	1	2	2	4	5	5	7	12	21	1	1	7	13	21	1	1	2	6	8	1	1	4	29	25	1	1	18	68	34	2	1	27	#NULL!	#NULL!	#NULL!	#NULL!	#NULL!	#NULL!	#NULL!	#NULL!	#NULL!	#NULL!	#NULL!	#NULL!	#NULL!	#NULL!	#NULL!	#NULL!
1090	60	1	2	2	2	6	6	238	12	21	1	1	7	11	21	1	1	2	3	21	1	1	2	87	8	1	1	4	28	21	1	1	8	29	25	1	1	18	#NULL!	#NULL!	#NULL!	#NULL!	#NULL!	#NULL!	#NULL!	#NULL!	#NULL!	#NULL!	#NULL!
1091	62	1	2	2	3	7	7	238	12	21	1	1	7	13	21	1	1	2	6	8	1	1	4	28	21	1	1	8	118	5	1	1	14	68	34	2	1	27	120	21	2	1	18	#NULL!	#NULL!	#NULL!	#NULL!	#NULL!	#NULL!
1096	80	0	2	2	4	3	3	238	13	21	1	1	2	87	8	1	1	4	120	21	2	1	18	#NULL!	#NULL!	#NULL!	#NULL!	#NULL!	#NULL!	#NULL!	#NULL!	#NULL!	#NULL!	#NULL!	#NULL!	#NULL!	#NULL!	#NULL!	#NULL!	#NULL!	#NULL!	#NULL!	#NULL!	#NULL!	#NULL!	#NULL!	#NULL!	#NULL!	#NULL!
1097	72	0	2	2	3	8	7	7	0	9	1	1	0	3	21	1	1	2	27	23	1	1	17	15	1	1	1	9	29	25	1	1	18	11	21	1	1	2	35	21	1	1	7	68	34	2	1	27	#NULL!
1098	65	0	2	2	2	6	8	238	12	21	1	1	7	13	21	1	1	2	68	34	2	1	27	15	22	1	1	9	29	25	2	1	18	101	21	1	1	8	#NULL!	#NULL!	#NULL!	#NULL!	#NULL!	#NULL!	#NULL!	#NULL!	#NULL!	#NULL!	#NULL!
1102	60	1	2	2	5	6	5	238	12	21	1	1	7	13	21	1	1	2	0	6	1	1	0	6	8	1	1	4	34	22	1	1	9	91	23	2	1	17	#NULL!	#NULL!	#NULL!	#NULL!	#NULL!	#NULL!	#NULL!	#NULL!	#NULL!	#NULL!	#NULL!
1105	65	0	2	2	3	4	4	238	12	21	1	1	7	13	21	1	1	2	6	8	1	1	4	28	21	1	1	8	#NULL!	#NULL!	#NULL!	#NULL!	#NULL!	#NULL!	#NULL!	#NULL!	#NULL!	#NULL!	#NULL!	#NULL!	#NULL!	#NULL!	#NULL!	#NULL!	#NULL!	#NULL!	#NULL!	#NULL!	#NULL!
1106	78	1	2	2	2	3	0	238	28	21	1	1	8	87	8	1	1	4	68	34	2	1	27	#NULL!	#NULL!	#NULL!	#NULL!	#NULL!	#NULL!	#NULL!	#NULL!	#NULL!	#NULL!	#NULL!	#NULL!	#NULL!	#NULL!	#NULL!	#NULL!	#NULL!	#NULL!	#NULL!	#NULL!	#NULL!	#NULL!	#NULL!	#NULL!	#NULL!	#NULL!
1107	65	0	2	2	4	3	3	238	13	21	1	1	2	87	8	1	1	4	28	21	1	1	8	#NULL!	#NULL!	#NULL!	#NULL!	#NULL!	#NULL!	#NULL!	#NULL!	#NULL!	#NULL!	#NULL!	#NULL!	#NULL!	#NULL!	#NULL!	#NULL!	#NULL!	#NULL!	#NULL!	#NULL!	#NULL!	#NULL!	#NULL!	#NULL!	#NULL!	#NULL!
1109	60	0	2	2	4	6	6	238	12	21	1	1	7	13	21	1	1	2	6	8	1	1	4	28	21	1	1	8	68	34	2	1	27	29	25	1	1	18	#NULL!	#NULL!	#NULL!	#NULL!	#NULL!	#NULL!	#NULL!	#NULL!	#NULL!	#NULL!	#NULL!
1111	70	1	2	2	2	12	12	62	13	18	1	1	2	87	8	1	1	4	68	34	2	1	27	4	5	1	1	3	15	1	1	1	9	91	23	1	1	17	89	23	1	2	5	1	43	1	1	1	117
1112	60	0	2	2	4	6	5	238	13	21	1	1	2	6	8	1	1	4	28	21	1	1	8	41	25	1	1	19	118	5	1	1	14	229	6	1	1	0	#NULL!	#NULL!	#NULL!	#NULL!	#NULL!	#NULL!	#NULL!	#NULL!	#NULL!	#NULL!	#NULL!
1116	80	1	2	2	2	4	4	238	13	21	1	1	2	15	22	1	1	9	68	34	2	1	27	101	21	2	1	8	#NULL!	#NULL!	#NULL!	#NULL!	#NULL!	#NULL!	#NULL!	#NULL!	#NULL!	#NULL!	#NULL!	#NULL!	#NULL!	#NULL!	#NULL!	#NULL!	#NULL!	#NULL!	#NULL!	#NULL!	#NULL!
1123	75	1	2	2	3	6	6	7	12	21	1	1	7	13	21	1	1	2	87	8	1	1	4	41	25	2	1	19	228	23	1	1	5	0	6	1	1	0	#NULL!	#NULL!	#NULL!	#NULL!	#NULL!	#NULL!	#NULL!	#NULL!	#NULL!	#NULL!	#NULL!
1125	65	0	2	2	3	7	7	238	12	21	1	1	7	3	21	1	1	2	11	21	1	1	2	87	8	1	1	4	123	21	1	1	18	14	25	1	1	8	68	34	2	1	27	#NULL!	#NULL!	#NULL!	#NULL!	#NULL!	#NULL!
1128	80	0	2	2	9	5	5	7	35	21	1	1	7	13	21	1	1	2	91	23	1	1	17	15	22	1	1	9	77	22	1	1	9	#NULL!	#NULL!	#NULL!	#NULL!	#NULL!	#NULL!	#NULL!	#NULL!	#NULL!	#NULL!	#NULL!	#NULL!	#NULL!	#NULL!	#NULL!	#NULL!
1129	65	0	2	2	5	5	4	157	1	1	1	1	1	28	21	1	1	8	7	6	1	1	0	100	18	1	1	7	177	22	1	1	9	#NULL!	#NULL!	#NULL!	#NULL!	#NULL!	#NULL!	#NULL!	#NULL!	#NULL!	#NULL!	#NULL!	#NULL!	#NULL!	#NULL!	#NULL!	#NULL!
1130	60	1	2	2	5	8	12	7	12	21	1	1	7	13	21	1	1	2	87	8	1	1	4	28	21	1	1	8	229	6	1	1	0	165	32	1	1	3	33	25	1	1	19	67	25	1	1	13	#NULL!
1132	60	0	2	2	3	9	11	7	12	21	1	1	7	13	21	1	1	2	87	8	1	1	4	28	21	1	1	8	229	6	1	1	0	41	25	1	1	19	68	34	2	1	27	34	22	1	1	9	101
1134	66	0	2	2	3	7	8	238	12	21	1	1	7	13	21	1	1	2	87	8	1	1	4	68	34	2	1	27	101	21	1	1	8	21	5	1	1	14	123	21	1	1	18	#NULL!	#NULL!	#NULL!	#NULL!	#NULL!	#NULL!
1135	70	1	2	2	13	9	2	239	41	16	1	1	19	101	1	1	1	8	165	32	1	1	3	117	34	1	1	41	91	23	1	1	17	89	23	1	1	5	0	6	1	1	0	74	6	2	1	0	3
1138	85	0	2	2	8	9	5	157	3	18	1	1	2	6	8	1	1	4	111	47	1	1	36	120	21	2	1	18	15	1	1	1	9	1	1	1	1	1	0	6	1	1	0	91	23	1	1	17	89
1139	75	1	2	2	3	8	5	7	12	21	1	1	7	3	21	1	1	2	11	21	1	1	2	87	8	1	1	4	15	22	1	1	9	91	23	1	1	17	89	23	2	1	5	0	6	1	1	0	#NULL!
1142	60	1	2	2	3	8	5	157	13	21	1	1	2	68	34	2	1	27	6	8	1	1	4	29	25	1	1	18	15	1	1	1	9	0	6	1	1	0	91	23	1	1	17	89	23	1	2	5	#NULL!
1143	76	0	2	2	8	7	6	7	12	21	1	1	7	3	21	1	1	2	11	21	1	1	2	6	8	1	1	4	29	25	1	1	18	68	34	2	1	27	14	25	1	1	8	#NULL!	#NULL!	#NULL!	#NULL!	#NULL!	#NULL!
1144	60	0	2	2	4	5	5	238	12	21	1	1	7	13	21	1	1	2	87	8	1	1	4	0	6	1	1	0	15	22	1	1	9	#NULL!	#NULL!	#NULL!	#NULL!	#NULL!	#NULL!	#NULL!	#NULL!	#NULL!	#NULL!	#NULL!	#NULL!	#NULL!	#NULL!	#NULL!	#NULL!
1145	60	1	2	2	4	6	5	26	12	21	1	1	7	3	21	1	1	2	11	21	1	1	2	87	8	1	1	4	1	43	1	1	1	0	6	1	1	0	#NULL!	#NULL!	#NULL!	#NULL!	#NULL!	#NULL!	#NULL!	#NULL!	#NULL!	#NULL!	#NULL!
1146	70	1	2	2	3	9	7	239	12	21	1	1	7	3	21	1	1	2	11	21	1	1	2	87	8	1	1	4	8	10	1	1	5	89	23	2	1	5	91	23	1	1	17	15	1	1	1	9	4
1148	70	0	2	2	3	4	5	7	12	21	1	1	7	13	21	1	1	2	87	8	1	1	4	14	25	1	1	8	#NULL!	#NULL!	#NULL!	#NULL!	#NULL!	#NULL!	#NULL!	#NULL!	#NULL!	#NULL!	#NULL!	#NULL!	#NULL!	#NULL!	#NULL!	#NULL!	#NULL!	#NULL!	#NULL!	#NULL!	#NULL!
1149	70	0	2	2	4	5	0	238	42	5	1	1	14	6	8	1	1	4	7	6	1	1	0	28	21	2	1	8	#NULL!	#NULL!	#NULL!	#NULL!	#NULL!	#NULL!	#NULL!	#NULL!	#NULL!	#NULL!	#NULL!	#NULL!	#NULL!	#NULL!	#NULL!	#NULL!	#NULL!	#NULL!	#NULL!	#NULL!	#NULL!
1150	60	1	2	2	3	6	3	26	12	21	1	1	7	3	21	1	1	2	87	8	1	1	4	0	6	1	1	0	28	21	1	1	8	8	10	1	1	5	#NULL!	#NULL!	#NULL!	#NULL!	#NULL!	#NULL!	#NULL!	#NULL!	#NULL!	#NULL!	#NULL!
1152	85	1	2	2	3	6	4	157	15	1	1	1	9	119	1	1	1	27	3	18	1	1	2	1	1	1	1	1	0	9	1	1	0	29	25	1	1	18	#NULL!	#NULL!	#NULL!	#NULL!	#NULL!	#NULL!	#NULL!	#NULL!	#NULL!	#NULL!	#NULL!
1155	75	1	2	2	2	5	3	238	13	21	1	1	2	6	8	1	1	4	29	25	1	1	18	118	5	1	1	14	39	6	1	1	0	#NULL!	#NULL!	#NULL!	#NULL!	#NULL!	#NULL!	#NULL!	#NULL!	#NULL!	#NULL!	#NULL!	#NULL!	#NULL!	#NULL!	#NULL!	#NULL!
1156	60	0	2	2	3	5	4	238	12	21	1	1	7	13	21	1	1	2	6	8	1	1	4	29	25	1	1	18	0	6	1	1	0	#NULL!	#NULL!	#NULL!	#NULL!	#NULL!	#NULL!	#NULL!	#NULL!	#NULL!	#NULL!	#NULL!	#NULL!	#NULL!	#NULL!	#NULL!	#NULL!
1161	70	0	2	2	3	8	11	7	12	21	1	1	7	3	21	1	1	2	11	21	1	1	2	68	34	2	1	27	14	25	1	1	8	150	47	1	1	47	258	47	1	1	36	33	25	1	1	19	#NULL!
1164	80	1	2	2	3	5	0	238	3	21	1	1	2	0	9	1	1	0	95	9	1	1	0	91	23	1	1	17	89	23	1	2	5	#NULL!	#NULL!	#NULL!	#NULL!	#NULL!	#NULL!	#NULL!	#NULL!	#NULL!	#NULL!	#NULL!	#NULL!	#NULL!	#NULL!	#NULL!	#NULL!
1165	60	1	2	2	3	6	7	7	12	21	1	1	7	3	21	1	1	2	11	21	1	1	2	87	8	1	1	4	36	34	2	1	13	91	23	1	1	17	#NULL!	#NULL!	#NULL!	#NULL!	#NULL!	#NULL!	#NULL!	#NULL!	#NULL!	#NULL!	#NULL!
1166	60	0	2	2	4	8	10	238	12	21	1	1	7	13	21	1	1	2	87	8	1	1	4	33	25	1	1	19	21	5	1	1	14	67	25	1	1	13	68	34	2	1	27	117	34	1	1	41	#NULL!
1167	70	1	2	2	4	4	2	238	13	21	1	1	2	6	8	1	1	4	0	9	1	1	0	21	5	1	1	14	#NULL!	#NULL!	#NULL!	#NULL!	#NULL!	#NULL!	#NULL!	#NULL!	#NULL!	#NULL!	#NULL!	#NULL!	#NULL!	#NULL!	#NULL!	#NULL!	#NULL!	#NULL!	#NULL!	#NULL!	#NULL!
1169	78	0	2	2	4	5	5	238	12	21	1	1	7	13	21	1	1	2	6	8	1	1	4	29	25	1	1	18	28	21	1	1	8	#NULL!	#NULL!	#NULL!	#NULL!	#NULL!	#NULL!	#NULL!	#NULL!	#NULL!	#NULL!	#NULL!	#NULL!	#NULL!	#NULL!	#NULL!	#NULL!
1171	80	1	2	2	2	6	6	238	12	21	1	1	7	13	21	1	1	2	6	8	1	1	4	29	25	1	1	18	68	34	2	1	27	14	34	1	1	8	#NULL!	#NULL!	#NULL!	#NULL!	#NULL!	#NULL!	#NULL!	#NULL!	#NULL!	#NULL!	#NULL!
1172	70	0	2	2	2	5	4	7	12	21	1	1	7	13	21	1	1	2	6	8	1	1	4	14	25	1	1	8	0	6	1	1	0	#NULL!	#NULL!	#NULL!	#NULL!	#NULL!	#NULL!	#NULL!	#NULL!	#NULL!	#NULL!	#NULL!	#NULL!	#NULL!	#NULL!	#NULL!	#NULL!
1175	60	0	2	2	3	6	7	7	12	21	1	1	7	13	21	1	1	2	87	8	1	1	4	68	34	2	1	27	28	21	1	1	8	125	25	1	1	19	#NULL!	#NULL!	#NULL!	#NULL!	#NULL!	#NULL!	#NULL!	#NULL!	#NULL!	#NULL!	#NULL!
1177	60	0	2	2	3	3	4	238	12	21	1	1	7	13	21	1	1	2	87	8	1	1	4	#NULL!	#NULL!	#NULL!	#NULL!	#NULL!	#NULL!	#NULL!	#NULL!	#NULL!	#NULL!	#NULL!	#NULL!	#NULL!	#NULL!	#NULL!	#NULL!	#NULL!	#NULL!	#NULL!	#NULL!	#NULL!	#NULL!	#NULL!	#NULL!	#NULL!	#NULL!
1178	65	0	2	2	3	5	5	238	12	21	1	1	7	13	21	1	1	2	6	8	1	1	4	28	21	1	1	8	29	25	1	1	18	#NULL!	#NULL!	#NULL!	#NULL!	#NULL!	#NULL!	#NULL!	#NULL!	#NULL!	#NULL!	#NULL!	#NULL!	#NULL!	#NULL!	#NULL!	#NULL!
1180	75	0	2	2	3	5	6	238	12	21	1	1	7	13	21	1	1	2	87	8	1	1	4	29	25	1	1	18	21	5	1	1	14	#NULL!	#NULL!	#NULL!	#NULL!	#NULL!	#NULL!	#NULL!	#NULL!	#NULL!	#NULL!	#NULL!	#NULL!	#NULL!	#NULL!	#NULL!	#NULL!
1181	60	1	2	2	3	6	7	238	12	21	1	1	7	13	21	1	1	2	87	8	1	1	4	29	25	1	1	18	68	34	2	1	27	28	21	1	1	8	#NULL!	#NULL!	#NULL!	#NULL!	#NULL!	#NULL!	#NULL!	#NULL!	#NULL!	#NULL!	#NULL!
1183	65	0	2	2	6	5	2	239	15	1	1	1	9	118	5	1	1	14	117	34	1	1	41	29	25	1	1	18	77	1	1	1	9	#NULL!	#NULL!	#NULL!	#NULL!	#NULL!	#NULL!	#NULL!	#NULL!	#NULL!	#NULL!	#NULL!	#NULL!	#NULL!	#NULL!	#NULL!	#NULL!
1185	60	0	2	2	5	7	9	7	12	21	1	1	7	13	21	1	1	2	87	8	1	1	4	29	25	1	1	18	68	34	2	1	27	28	21	1	1	8	30	25	1	1	19	#NULL!	#NULL!	#NULL!	#NULL!	#NULL!	#NULL!
1192	85	0	2	2	3	5	2	157	13	21	1	1	2	15	1	1	1	9	89	23	1	1	5	91	23	1	1	17	27	23	1	1	17	#NULL!	#NULL!	#NULL!	#NULL!	#NULL!	#NULL!	#NULL!	#NULL!	#NULL!	#NULL!	#NULL!	#NULL!	#NULL!	#NULL!	#NULL!	#NULL!
1194	65	1	2	2	5	8	5	238	12	21	1	1	7	13	21	1	1	2	6	8	1	1	4	29	25	1	1	18	28	21	1	1	8	0	6	1	1	0	89	23	1	1	5	91	23	1	1	17	#NULL!
1199	70	0	2	2	6	6	6	238	12	21	1	1	7	13	21	1	1	2	6	8	1	1	4	15	22	1	1	9	101	21	2	1	8	68	34	2	1	27	#NULL!	#NULL!	#NULL!	#NULL!	#NULL!	#NULL!	#NULL!	#NULL!	#NULL!	#NULL!	#NULL!
1200	60	0	2	2	4	7	0	157	11	18	1	1	2	68	34	2	1	27	123	21	1	1	18	0	6	1	1	0	8	10	1	1	5	91	23	1	1	17	89	23	1	1	5	#NULL!	#NULL!	#NULL!	#NULL!	#NULL!	#NULL!
1204	65	0	2	2	2	4	3	7	13	21	1	1	2	6	8	1	1	4	120	21	1	1	18	68	34	2	1	27	#NULL!	#NULL!	#NULL!	#NULL!	#NULL!	#NULL!	#NULL!	#NULL!	#NULL!	#NULL!	#NULL!	#NULL!	#NULL!	#NULL!	#NULL!	#NULL!	#NULL!	#NULL!	#NULL!	#NULL!	#NULL!
1207	85	1	2	2	3	5	3	62	13	21	1	1	2	6	8	1	1	4	0	6	1	1	0	38	5	1	1	3	15	1	1	1	9	#NULL!	#NULL!	#NULL!	#NULL!	#NULL!	#NULL!	#NULL!	#NULL!	#NULL!	#NULL!	#NULL!	#NULL!	#NULL!	#NULL!	#NULL!	#NULL!
1209	70	0	2	2	3	7	5	238	12	21	1	1	7	13	21	1	1	2	6	8	1	1	4	69	34	1	1	27	0	6	1	1	0	101	21	1	1	8	118	5	1	1	14	#NULL!	#NULL!	#NULL!	#NULL!	#NULL!	#NULL!
1210	65	0	2	2	6	7	5	238	12	21	1	1	7	13	21	1	1	2	6	8	1	1	4	28	21	2	1	8	21	5	1	1	14	122	37	1	1	15	0	6	1	1	0	#NULL!	#NULL!	#NULL!	#NULL!	#NULL!	#NULL!
1213	70	0	2	2	4	9	5	7	13	21	1	1	2	6	8	1	1	4	29	25	1	1	18	68	34	2	1	27	15	22	1	1	9	0	6	1	1	0	91	23	1	1	17	89	23	1	1	5	234
1214	65	0	2	2	3	7	9	7	12	21	1	1	7	13	21	1	1	2	87	8	1	1	4	15	1	1	1	9	4	5	2	1	3	29	25	1	1	18	68	34	2	1	27	#NULL!	#NULL!	#NULL!	#NULL!	#NULL!	#NULL!
1215	65	1	2	2	4	4	3	7	13	21	1	1	2	6	8	1	1	4	29	25	1	1	18	68	34	2	1	27	#NULL!	#NULL!	#NULL!	#NULL!	#NULL!	#NULL!	#NULL!	#NULL!	#NULL!	#NULL!	#NULL!	#NULL!	#NULL!	#NULL!	#NULL!	#NULL!	#NULL!	#NULL!	#NULL!	#NULL!	#NULL!
1217	65	1	2	2	2	3	1	7	28	21	1	1	8	118	5	1	2	14	11	21	1	1	2	#NULL!	#NULL!	#NULL!	#NULL!	#NULL!	#NULL!	#NULL!	#NULL!	#NULL!	#NULL!	#NULL!	#NULL!	#NULL!	#NULL!	#NULL!	#NULL!	#NULL!	#NULL!	#NULL!	#NULL!	#NULL!	#NULL!	#NULL!	#NULL!	#NULL!	#NULL!
1219	65	0	2	2	3	4	3	238	12	21	1	1	7	3	21	1	1	2	11	21	1	1	2	6	8	1	1	4	#NULL!	#NULL!	#NULL!	#NULL!	#NULL!	#NULL!	#NULL!	#NULL!	#NULL!	#NULL!	#NULL!	#NULL!	#NULL!	#NULL!	#NULL!	#NULL!	#NULL!	#NULL!	#NULL!	#NULL!	#NULL!
1220	65	0	2	2	3	5	5	238	12	21	1	1	7	3	21	1	1	2	11	21	1	1	2	87	8	1	1	4	41	25	1	1	19	#NULL!	#NULL!	#NULL!	#NULL!	#NULL!	#NULL!	#NULL!	#NULL!	#NULL!	#NULL!	#NULL!	#NULL!	#NULL!	#NULL!	#NULL!	#NULL!
1223	80	0	2	2	2	4	5	238	12	21	1	1	7	13	21	1	1	2	87	8	1	1	4	68	34	2	1	27	#NULL!	#NULL!	#NULL!	#NULL!	#NULL!	#NULL!	#NULL!	#NULL!	#NULL!	#NULL!	#NULL!	#NULL!	#NULL!	#NULL!	#NULL!	#NULL!	#NULL!	#NULL!	#NULL!	#NULL!	#NULL!
1227	65	1	2	2	2	2	2	238	13	21	1	1	2	87	8	1	1	4	#NULL!	#NULL!	#NULL!	#NULL!	#NULL!	#NULL!	#NULL!	#NULL!	#NULL!	#NULL!	#NULL!	#NULL!	#NULL!	#NULL!	#NULL!	#NULL!	#NULL!	#NULL!	#NULL!	#NULL!	#NULL!	#NULL!	#NULL!	#NULL!	#NULL!	#NULL!	#NULL!	#NULL!	#NULL!	#NULL!	#NULL!
1229	70	0	2	2	3	4	3	239	13	21	1	1	2	29	25	1	1	18	101	1	1	1	8	117	34	1	1	41	#NULL!	#NULL!	#NULL!	#NULL!	#NULL!	#NULL!	#NULL!	#NULL!	#NULL!	#NULL!	#NULL!	#NULL!	#NULL!	#NULL!	#NULL!	#NULL!	#NULL!	#NULL!	#NULL!	#NULL!	#NULL!
1230	75	0	2	2	4	5	5	238	12	21	1	1	7	13	21	1	1	2	6	8	1	1	4	28	21	1	1	8	29	25	2	1	18	#NULL!	#NULL!	#NULL!	#NULL!	#NULL!	#NULL!	#NULL!	#NULL!	#NULL!	#NULL!	#NULL!	#NULL!	#NULL!	#NULL!	#NULL!	#NULL!
1232	70	0	2	2	3	5	5	238	12	21	1	1	7	13	21	1	1	2	6	8	1	1	4	123	21	1	1	18	68	34	2	1	27	#NULL!	#NULL!	#NULL!	#NULL!	#NULL!	#NULL!	#NULL!	#NULL!	#NULL!	#NULL!	#NULL!	#NULL!	#NULL!	#NULL!	#NULL!	#NULL!
1233	60	1	2	2	4	6	1	157	15	1	1	1	9	12	21	1	1	7	91	23	1	1	17	89	23	1	1	5	68	34	2	1	27	123	1	1	1	18	#NULL!	#NULL!	#NULL!	#NULL!	#NULL!	#NULL!	#NULL!	#NULL!	#NULL!	#NULL!	#NULL!
1234	60	1	2	2	5	6	6	7	12	21	1	1	7	13	21	1	1	2	87	8	1	1	4	15	22	1	1	9	68	34	2	1	27	0	6	1	1	0	#NULL!	#NULL!	#NULL!	#NULL!	#NULL!	#NULL!	#NULL!	#NULL!	#NULL!	#NULL!	#NULL!
1235	60	0	2	2	4	5	4	238	13	21	1	1	2	6	8	1	1	4	28	21	1	1	8	29	25	1	1	18	4	5	2	1	3	#NULL!	#NULL!	#NULL!	#NULL!	#NULL!	#NULL!	#NULL!	#NULL!	#NULL!	#NULL!	#NULL!	#NULL!	#NULL!	#NULL!	#NULL!	#NULL!
1236	60	0	2	2	4	7	5	62	3	21	1	1	2	12	21	1	1	7	29	25	1	1	18	101	1	1	1	8	15	1	1	1	9	21	5	1	1	14	7	6	1	1	0	#NULL!	#NULL!	#NULL!	#NULL!	#NULL!	#NULL!
1238	65	0	2	2	2	6	9	238	12	21	1	1	7	13	21	1	1	2	87	8	1	1	4	68	34	2	1	27	34	22	1	1	9	41	25	1	1	19	#NULL!	#NULL!	#NULL!	#NULL!	#NULL!	#NULL!	#NULL!	#NULL!	#NULL!	#NULL!	#NULL!
1239	70	1	2	2	5	6	1	157	15	1	1	1	9	117	34	1	1	41	69	34	2	1	27	0	6	1	1	0	1	1	1	1	1	44	6	1	1	0	#NULL!	#NULL!	#NULL!	#NULL!	#NULL!	#NULL!	#NULL!	#NULL!	#NULL!	#NULL!	#NULL!
1240	67	0	2	2	2	5	6	7	3	21	1	1	2	11	21	1	1	2	28	21	1	2	8	33	25	1	1	19	1	1	1	1	1	#NULL!	#NULL!	#NULL!	#NULL!	#NULL!	#NULL!	#NULL!	#NULL!	#NULL!	#NULL!	#NULL!	#NULL!	#NULL!	#NULL!	#NULL!	#NULL!
1241	70	0	2	2	3	6	7	157	13	18	1	1	2	15	1	1	1	9	4	5	2	1	3	1	1	1	1	1	225	1	1	1	63	101	1	2	1	8	#NULL!	#NULL!	#NULL!	#NULL!	#NULL!	#NULL!	#NULL!	#NULL!	#NULL!	#NULL!	#NULL!
1243	65	0	2	2	3	6	1	62	15	1	1	1	9	116	8	1	1	4	118	5	1	1	14	37	43	1	1	20	101	1	1	1	8	77	1	1	1	9	#NULL!	#NULL!	#NULL!	#NULL!	#NULL!	#NULL!	#NULL!	#NULL!	#NULL!	#NULL!	#NULL!
1246	80	0	2	2	2	5	6	238	12	21	1	1	7	13	21	1	1	2	41	25	1	1	19	15	22	1	1	9	101	21	2	1	8	#NULL!	#NULL!	#NULL!	#NULL!	#NULL!	#NULL!	#NULL!	#NULL!	#NULL!	#NULL!	#NULL!	#NULL!	#NULL!	#NULL!	#NULL!	#NULL!
1247	60	0	2	2	4	5	3	238	13	21	1	1	2	6	8	1	1	4	15	22	1	1	9	4	5	2	1	3	0	6	1	1	0	#NULL!	#NULL!	#NULL!	#NULL!	#NULL!	#NULL!	#NULL!	#NULL!	#NULL!	#NULL!	#NULL!	#NULL!	#NULL!	#NULL!	#NULL!	#NULL!
1248	65	1	2	2	5	4	3	238	13	21	1	1	2	6	8	1	1	4	101	21	2	1	8	29	25	1	1	18	#NULL!	#NULL!	#NULL!	#NULL!	#NULL!	#NULL!	#NULL!	#NULL!	#NULL!	#NULL!	#NULL!	#NULL!	#NULL!	#NULL!	#NULL!	#NULL!	#NULL!	#NULL!	#NULL!	#NULL!	#NULL!
1251	75	1	2	2	5	8	3	238	15	22	1	1	9	91	23	1	1	17	89	23	1	1	5	4	5	2	1	3	3	21	1	1	2	69	34	2	1	27	0	6	1	1	0	8	10	1	1	5	#NULL!
1253	60	0	2	2	3	3	3	238	13	21	1	1	2	87	8	1	1	4	29	25	1	1	18	#NULL!	#NULL!	#NULL!	#NULL!	#NULL!	#NULL!	#NULL!	#NULL!	#NULL!	#NULL!	#NULL!	#NULL!	#NULL!	#NULL!	#NULL!	#NULL!	#NULL!	#NULL!	#NULL!	#NULL!	#NULL!	#NULL!	#NULL!	#NULL!	#NULL!	#NULL!
1255	70	0	2	2	3	5	7	238	12	21	1	1	7	13	21	1	1	2	15	22	1	1	9	29	25	1	1	18	118	5	1	1	14	#NULL!	#NULL!	#NULL!	#NULL!	#NULL!	#NULL!	#NULL!	#NULL!	#NULL!	#NULL!	#NULL!	#NULL!	#NULL!	#NULL!	#NULL!	#NULL!
1257	60	0	2	2	3	3	2	62	3	21	1	1	2	15	1	1	1	9	101	1	1	1	8	#NULL!	#NULL!	#NULL!	#NULL!	#NULL!	#NULL!	#NULL!	#NULL!	#NULL!	#NULL!	#NULL!	#NULL!	#NULL!	#NULL!	#NULL!	#NULL!	#NULL!	#NULL!	#NULL!	#NULL!	#NULL!	#NULL!	#NULL!	#NULL!	#NULL!	#NULL!
1258	63	0	2	2	6	6	7	157	13	21	1	1	2	87	8	1	1	4	68	34	2	1	27	15	1	1	1	9	101	1	1	1	8	29	25	1	1	18	#NULL!	#NULL!	#NULL!	#NULL!	#NULL!	#NULL!	#NULL!	#NULL!	#NULL!	#NULL!	#NULL!
1260	70	1	2	2	2	8	8	238	12	21	1	1	7	13	21	1	1	2	6	8	1	1	4	28	21	1	1	8	68	34	2	1	27	15	22	1	1	9	76	6	1	1	0	29	25	1	1	18	#NULL!
1263	60	1	2	2	4	8	8	238	12	21	1	1	7	13	21	1	1	2	87	8	1	1	4	29	25	1	1	18	28	21	1	1	8	68	34	2	1	27	0	6	1	1	0	118	5	1	1	14	#NULL!
1264	70	0	2	2	3	6	4	238	13	21	1	1	2	6	8	1	1	4	28	21	1	1	8	68	34	2	1	27	21	5	1	1	14	229	6	1	1	0	#NULL!	#NULL!	#NULL!	#NULL!	#NULL!	#NULL!	#NULL!	#NULL!	#NULL!	#NULL!	#NULL!
1265	100	1	2	2	6	8	0	157	15	1	1	1	9	6	8	1	1	4	91	23	1	1	17	89	23	1	1	5	0	9	1	1	0	101	1	1	1	8	69	34	1	1	27	208	6	1	1	0	#NULL!
1266	66	0	0	2	2	5	5	238	13	21	1	1	2	87	8	1	1	4	69	34	1	1	27	34	22	1	1	9	70	34	1	1	8	#NULL!	#NULL!	#NULL!	#NULL!	#NULL!	#NULL!	#NULL!	#NULL!	#NULL!	#NULL!	#NULL!	#NULL!	#NULL!	#NULL!	#NULL!	#NULL!
1269	60	1	0	2	3	8	7	7	12	21	1	1	7	3	21	1	1	2	11	21	1	1	2	6	8	1	1	4	69	34	1	1	27	29	25	1	1	18	14	25	1	1	8	77	22	1	1	9	#NULL!
1270	60	0	0	2	4	4	3	238	13	21	1	1	2	87	8	1	1	4	29	25	1	1	18	200	23	1	1	17	#NULL!	#NULL!	#NULL!	#NULL!	#NULL!	#NULL!	#NULL!	#NULL!	#NULL!	#NULL!	#NULL!	#NULL!	#NULL!	#NULL!	#NULL!	#NULL!	#NULL!	#NULL!	#NULL!	#NULL!	#NULL!
1271	80	0	0	2	5	3	0	157	7	6	1	1	0	67	25	1	1	13	74	6	2	1	0	#NULL!	#NULL!	#NULL!	#NULL!	#NULL!	#NULL!	#NULL!	#NULL!	#NULL!	#NULL!	#NULL!	#NULL!	#NULL!	#NULL!	#NULL!	#NULL!	#NULL!	#NULL!	#NULL!	#NULL!	#NULL!	#NULL!	#NULL!	#NULL!	#NULL!	#NULL!
1272	64	1	0	2	4	5	2	7	3	21	1	1	2	11	21	1	1	2	6	8	1	1	4	29	25	1	1	18	69	34	1	1	27	#NULL!	#NULL!	#NULL!	#NULL!	#NULL!	#NULL!	#NULL!	#NULL!	#NULL!	#NULL!	#NULL!	#NULL!	#NULL!	#NULL!	#NULL!	#NULL!
1278	85	0	0	2	4	2	0	157	31	25	1	1	19	0	6	1	1	0	#NULL!	#NULL!	#NULL!	#NULL!	#NULL!	#NULL!	#NULL!	#NULL!	#NULL!	#NULL!	#NULL!	#NULL!	#NULL!	#NULL!	#NULL!	#NULL!	#NULL!	#NULL!	#NULL!	#NULL!	#NULL!	#NULL!	#NULL!	#NULL!	#NULL!	#NULL!	#NULL!	#NULL!	#NULL!	#NULL!	#NULL!
1280	75	0	0	2	3	5	3	238	13	21	1	1	2	6	8	1	1	4	14	25	1	1	8	201	47	1	1	26	69	34	1	1	27	#NULL!	#NULL!	#NULL!	#NULL!	#NULL!	#NULL!	#NULL!	#NULL!	#NULL!	#NULL!	#NULL!	#NULL!	#NULL!	#NULL!	#NULL!	#NULL!
1283	70	1	0	2	6	5	3	238	3	21	1	1	2	6	8	1	1	4	14	25	1	1	8	4	5	1	1	3	15	22	1	1	9	#NULL!	#NULL!	#NULL!	#NULL!	#NULL!	#NULL!	#NULL!	#NULL!	#NULL!	#NULL!	#NULL!	#NULL!	#NULL!	#NULL!	#NULL!	#NULL!
1284	70	1	0	2	6	6	5	7	12	21	1	1	7	13	21	1	1	2	6	8	1	1	4	101	1	1	1	8	0	6	1	1	0	15	1	1	1	9	#NULL!	#NULL!	#NULL!	#NULL!	#NULL!	#NULL!	#NULL!	#NULL!	#NULL!	#NULL!	#NULL!
1286	70	1	0	2	4	6	5	157	13	18	1	1	2	87	8	1	1	4	41	25	1	1	19	68	34	2	1	27	44	6	1	1	0	229	6	1	1	0	#NULL!	#NULL!	#NULL!	#NULL!	#NULL!	#NULL!	#NULL!	#NULL!	#NULL!	#NULL!	#NULL!
1287	65	0	0	2	5	5	4	238	12	21	1	1	7	3	21	1	1	2	11	21	1	1	2	6	8	1	1	4	101	21	1	1	8	#NULL!	#NULL!	#NULL!	#NULL!	#NULL!	#NULL!	#NULL!	#NULL!	#NULL!	#NULL!	#NULL!	#NULL!	#NULL!	#NULL!	#NULL!	#NULL!
1290	63	0	0	2	4	4	4	238	13	21	1	1	2	32	25	1	1	19	4	5	1	1	3	166	65	1	1	21	#NULL!	#NULL!	#NULL!	#NULL!	#NULL!	#NULL!	#NULL!	#NULL!	#NULL!	#NULL!	#NULL!	#NULL!	#NULL!	#NULL!	#NULL!	#NULL!	#NULL!	#NULL!	#NULL!	#NULL!	#NULL!
1291	67	1	0	2	7	5	4	157	13	18	1	1	2	6	8	1	1	4	30	25	1	1	19	15	1	1	1	9	0	6	1	1	0	#NULL!	#NULL!	#NULL!	#NULL!	#NULL!	#NULL!	#NULL!	#NULL!	#NULL!	#NULL!	#NULL!	#NULL!	#NULL!	#NULL!	#NULL!	#NULL!
1292	65	1	0	2	3	6	3	87	3	16	1	1	2	67	25	1	1	13	125	25	1	1	19	6	8	1	1	4	4	5	1	1	3	0	6	1	1	0	#NULL!	#NULL!	#NULL!	#NULL!	#NULL!	#NULL!	#NULL!	#NULL!	#NULL!	#NULL!	#NULL!
1296	70	0	0	2	4	5	2	238	3	21	1	1	2	11	21	1	1	2	6	8	1	1	4	29	25	1	1	18	69	34	1	1	27	#NULL!	#NULL!	#NULL!	#NULL!	#NULL!	#NULL!	#NULL!	#NULL!	#NULL!	#NULL!	#NULL!	#NULL!	#NULL!	#NULL!	#NULL!	#NULL!
1297	63	0	0	2	4	6	3	238	3	21	1	1	2	11	21	1	1	2	6	8	1	1	4	69	34	1	1	27	14	25	1	1	8	29	25	1	1	18	#NULL!	#NULL!	#NULL!	#NULL!	#NULL!	#NULL!	#NULL!	#NULL!	#NULL!	#NULL!	#NULL!
1303	88	0	0	2	5	8	7	206	12	21	1	1	7	3	21	1	1	2	11	21	1	1	2	15	22	1	1	9	29	25	1	1	18	0	6	1	1	0	14	25	1	1	8	91	23	1	1	17	#NULL!
1305	65	0	0	2	6	7	3	157	0	6	1	1	0	42	5	1	1	14	92	37	1	1	15	6	8	1	1	4	27	23	1	1	17	13	18	1	1	2	15	1	1	1	9	#NULL!	#NULL!	#NULL!	#NULL!	#NULL!	#NULL!
1306	70	1	0	2	5	9	5	238	12	21	1	1	7	3	21	1	1	2	11	21	1	1	2	6	8	1	1	4	29	25	1	1	18	69	34	2	1	27	4	5	1	1	3	89	23	1	1	5	91
1307	83	1	0	2	4	9	2	157	15	1	1	1	9	31	25	1	1	19	69	34	1	1	27	6	8	1	1	4	27	23	1	1	17	89	23	1	1	5	91	23	1	1	17	28	1	1	1	8	225
1319	60	1	1	0	9	5	0	72	26	6	2	1	0	44	6	1	1	0	42	5	1	1	14	63	65	1	1	21	53	4	2	1	0	#NULL!	#NULL!	#NULL!	#NULL!	#NULL!	#NULL!	#NULL!	#NULL!	#NULL!	#NULL!	#NULL!	#NULL!	#NULL!	#NULL!	#NULL!	#NULL!
1321	60	0	1	0	7	3	0	116	53	6	1	1	0	44	6	1	1	0	21	5	1	1	14	#NULL!	#NULL!	#NULL!	#NULL!	#NULL!	#NULL!	#NULL!	#NULL!	#NULL!	#NULL!	#NULL!	#NULL!	#NULL!	#NULL!	#NULL!	#NULL!	#NULL!	#NULL!	#NULL!	#NULL!	#NULL!	#NULL!	#NULL!	#NULL!	#NULL!	#NULL!
1330	70	1	3	0	4	3	0	214	26	6	2	1	0	44	6	1	1	0	42	5	1	1	14	#NULL!	#NULL!	#NULL!	#NULL!	#NULL!	#NULL!	#NULL!	#NULL!	#NULL!	#NULL!	#NULL!	#NULL!	#NULL!	#NULL!	#NULL!	#NULL!	#NULL!	#NULL!	#NULL!	#NULL!	#NULL!	#NULL!	#NULL!	#NULL!	#NULL!	#NULL!
1337	70	1	3	0	11	11	7	355	73	71	1	1	0	51	73	1	1	0	20	50	1	1	0	12	18	1	1	7	42	5	1	1	14	132	11	1	1	35	34	22	1	1	9	3	21	1	1	2	101
1340	70	1	3	1	4	6	0	161	0	6	1	1	0	44	6	1	1	0	50	15	1	1	11	8	11	2	1	5	63	65	1	1	21	166	65	1	1	21	#NULL!	#NULL!	#NULL!	#NULL!	#NULL!	#NULL!	#NULL!	#NULL!	#NULL!	#NULL!	#NULL!
1342	60	0	3	1	2	2	0	283	51	6	1	1	0	42	5	1	1	14	#NULL!	#NULL!	#NULL!	#NULL!	#NULL!	#NULL!	#NULL!	#NULL!	#NULL!	#NULL!	#NULL!	#NULL!	#NULL!	#NULL!	#NULL!	#NULL!	#NULL!	#NULL!	#NULL!	#NULL!	#NULL!	#NULL!	#NULL!	#NULL!	#NULL!	#NULL!	#NULL!	#NULL!	#NULL!	#NULL!	#NULL!
1344	65	0	3	1	4	5	0	157	42	5	1	1	14	43	6	1	1	0	141	86	1	1	35	133	32	1	2	38	90	41	1	1	39	#NULL!	#NULL!	#NULL!	#NULL!	#NULL!	#NULL!	#NULL!	#NULL!	#NULL!	#NULL!	#NULL!	#NULL!	#NULL!	#NULL!	#NULL!	#NULL!
1347	70	0	3	1	8	5	0	185	53	74	2	1	0	35	18	1	1	7	27	59	1	1	17	89	59	1	1	17	44	6	1	1	0	#NULL!	#NULL!	#NULL!	#NULL!	#NULL!	#NULL!	#NULL!	#NULL!	#NULL!	#NULL!	#NULL!	#NULL!	#NULL!	#NULL!	#NULL!	#NULL!
1352	65	0	3	1	5	5	0	347	0	50	1	1	0	89	23	1	1	5	91	23	1	1	17	63	65	1	1	21	166	65	1	1	21	#NULL!	#NULL!	#NULL!	#NULL!	#NULL!	#NULL!	#NULL!	#NULL!	#NULL!	#NULL!	#NULL!	#NULL!	#NULL!	#NULL!	#NULL!	#NULL!
1355	70	0	3	1	4	4	0	318	0	6	1	1	0	42	5	1	1	14	63	65	1	1	21	166	65	1	1	21	#NULL!	#NULL!	#NULL!	#NULL!	#NULL!	#NULL!	#NULL!	#NULL!	#NULL!	#NULL!	#NULL!	#NULL!	#NULL!	#NULL!	#NULL!	#NULL!	#NULL!	#NULL!	#NULL!	#NULL!	#NULL!
1360	70	0	3	1	5	4	1	30	0	6	1	1	0	42	5	1	1	14	44	6	1	1	0	95	6	1	1	0	#NULL!	#NULL!	#NULL!	#NULL!	#NULL!	#NULL!	#NULL!	#NULL!	#NULL!	#NULL!	#NULL!	#NULL!	#NULL!	#NULL!	#NULL!	#NULL!	#NULL!	#NULL!	#NULL!	#NULL!	#NULL!
1366	85	0	3	1	10	5	0	87	26	6	1	1	0	12	18	1	1	7	55	6	2	1	0	4	5	1	1	3	102	10	2	1	5	#NULL!	#NULL!	#NULL!	#NULL!	#NULL!	#NULL!	#NULL!	#NULL!	#NULL!	#NULL!	#NULL!	#NULL!	#NULL!	#NULL!	#NULL!	#NULL!
1370	75	1	3	1	4	5	0	258	2	6	1	1	0	90	72	1	1	42	42	32	1	2	14	27	23	1	1	17	89	23	1	2	5	#NULL!	#NULL!	#NULL!	#NULL!	#NULL!	#NULL!	#NULL!	#NULL!	#NULL!	#NULL!	#NULL!	#NULL!	#NULL!	#NULL!	#NULL!	#NULL!
1372	60	0	3	1	3	7	3	369	44	48	2	1	0	49	48	1	1	0	42	5	1	1	14	12	54	1	1	7	114	76	1	1	43	47	6	1	1	0	115	75	1	1	28	#NULL!	#NULL!	#NULL!	#NULL!	#NULL!	#NULL!
1380	75	0	2	1	8	5	1	361	47	6	1	1	0	42	5	1	1	14	27	23	1	1	17	84	31	1	1	33	232	8	1	1	4	#NULL!	#NULL!	#NULL!	#NULL!	#NULL!	#NULL!	#NULL!	#NULL!	#NULL!	#NULL!	#NULL!	#NULL!	#NULL!	#NULL!	#NULL!	#NULL!
1382	70	1	2	1	3	9	0	83	0	9	1	1	0	42	5	1	1	14	44	6	1	1	0	27	23	1	1	17	91	23	1	1	17	8	10	1	2	5	141	86	1	1	35	63	65	1	1	21	166
1383	85	0	2	1	12	6	0	74	7	6	1	1	0	44	6	1	1	0	42	5	1	1	14	90	41	1	1	39	91	23	1	1	17	141	86	1	1	35	#NULL!	#NULL!	#NULL!	#NULL!	#NULL!	#NULL!	#NULL!	#NULL!	#NULL!	#NULL!	#NULL!
1388	65	0	2	1	8	6	2	207	0	6	1	1	0	42	5	1	1	14	69	34	1	1	27	11	18	1	1	2	71	18	1	1	7	41	25	1	1	19	#NULL!	#NULL!	#NULL!	#NULL!	#NULL!	#NULL!	#NULL!	#NULL!	#NULL!	#NULL!	#NULL!
1391	70	1	2	1	6	6	0	277	74	6	1	1	0	44	6	1	1	0	42	5	1	1	14	133	32	1	2	38	8	10	1	1	5	27	23	1	1	17	#NULL!	#NULL!	#NULL!	#NULL!	#NULL!	#NULL!	#NULL!	#NULL!	#NULL!	#NULL!	#NULL!
1396	70	1	2	1	7	5	0	207	0	6	1	1	0	8	11	1	1	5	44	6	1	1	0	42	5	1	1	14	61	63	1	1	25	#NULL!	#NULL!	#NULL!	#NULL!	#NULL!	#NULL!	#NULL!	#NULL!	#NULL!	#NULL!	#NULL!	#NULL!	#NULL!	#NULL!	#NULL!	#NULL!
1397	65	1	2	1	7	5	0	75	0	6	1	1	0	75	25	1	2	13	44	6	1	1	0	42	5	1	1	14	71	18	1	1	7	#NULL!	#NULL!	#NULL!	#NULL!	#NULL!	#NULL!	#NULL!	#NULL!	#NULL!	#NULL!	#NULL!	#NULL!	#NULL!	#NULL!	#NULL!	#NULL!
1401	70	1	2	1	3	5	3	356	46	9	1	1	0	97	17	1	1	6	91	23	1	1	17	8	10	1	1	5	140	9	1	1	0	#NULL!	#NULL!	#NULL!	#NULL!	#NULL!	#NULL!	#NULL!	#NULL!	#NULL!	#NULL!	#NULL!	#NULL!	#NULL!	#NULL!	#NULL!	#NULL!
1407	60	0	2	1	6	5	0	142	75	25	1	1	13	0	6	1	1	0	71	68	1	1	7	27	23	1	1	17	41	25	1	2	19	#NULL!	#NULL!	#NULL!	#NULL!	#NULL!	#NULL!	#NULL!	#NULL!	#NULL!	#NULL!	#NULL!	#NULL!	#NULL!	#NULL!	#NULL!	#NULL!
1408	80	0	2	1	4	6	3	49	0	6	1	1	0	8	11	1	1	5	44	6	1	1	0	19	28	2	1	13	233	25	1	1	18	50	15	1	1	11	#NULL!	#NULL!	#NULL!	#NULL!	#NULL!	#NULL!	#NULL!	#NULL!	#NULL!	#NULL!	#NULL!
1411	70	0	2	1	6	7	6	87	0	6	1	1	0	44	6	1	1	0	87	8	1	1	4	8	11	1	1	5	4	5	1	1	3	3	16	1	1	2	59	15	1	1	11	#NULL!	#NULL!	#NULL!	#NULL!	#NULL!	#NULL!
1422	60	0	1	0	9	5	0	123	26	6	2	1	0	44	6	1	1	0	42	5	1	1	14	136	40	1	1	35	12	54	1	1	7	#NULL!	#NULL!	#NULL!	#NULL!	#NULL!	#NULL!	#NULL!	#NULL!	#NULL!	#NULL!	#NULL!	#NULL!	#NULL!	#NULL!	#NULL!	#NULL!
1425	65	1	1	0	2	5	0	302	20	6	1	1	0	55	6	1	1	0	44	6	1	1	0	42	5	1	1	14	187	7	2	1	28	#NULL!	#NULL!	#NULL!	#NULL!	#NULL!	#NULL!	#NULL!	#NULL!	#NULL!	#NULL!	#NULL!	#NULL!	#NULL!	#NULL!	#NULL!	#NULL!
1437	60	0	2	0	4	6	1	117	26	6	2	1	0	44	6	1	1	0	42	5	1	1	14	72	7	1	1	28	27	23	1	1	17	12	54	1	1	7	#NULL!	#NULL!	#NULL!	#NULL!	#NULL!	#NULL!	#NULL!	#NULL!	#NULL!	#NULL!	#NULL!
1463	75	1	2	0	1	5	0	72	26	6	2	1	0	44	6	1	1	0	141	86	1	1	44	27	23	1	1	17	4	5	1	1	3	#NULL!	#NULL!	#NULL!	#NULL!	#NULL!	#NULL!	#NULL!	#NULL!	#NULL!	#NULL!	#NULL!	#NULL!	#NULL!	#NULL!	#NULL!	#NULL!
1470	75	1	2	0	5	8	0	202	44	6	1	1	0	26	6	2	1	0	42	5	1	1	14	27	23	1	1	17	89	23	1	1	5	8	124	1	1	5	12	54	1	1	7	74	4	2	1	0	#NULL!
1471	80	0	1	1	2	3	0	9	26	4	2	1	0	44	6	1	1	0	12	54	1	2	7	#NULL!	#NULL!	#NULL!	#NULL!	#NULL!	#NULL!	#NULL!	#NULL!	#NULL!	#NULL!	#NULL!	#NULL!	#NULL!	#NULL!	#NULL!	#NULL!	#NULL!	#NULL!	#NULL!	#NULL!	#NULL!	#NULL!	#NULL!	#NULL!	#NULL!	#NULL!
1473	60	1	1	1	2	4	0	95	53	6	2	1	0	42	5	1	1	14	8	11	1	1	5	141	86	1	1	35	#NULL!	#NULL!	#NULL!	#NULL!	#NULL!	#NULL!	#NULL!	#NULL!	#NULL!	#NULL!	#NULL!	#NULL!	#NULL!	#NULL!	#NULL!	#NULL!	#NULL!	#NULL!	#NULL!	#NULL!	#NULL!
1475	88	0	1	1	2	5	0	288	0	9	1	1	0	44	6	1	1	0	42	5	1	1	14	27	23	1	1	17	91	23	2	1	17	#NULL!	#NULL!	#NULL!	#NULL!	#NULL!	#NULL!	#NULL!	#NULL!	#NULL!	#NULL!	#NULL!	#NULL!	#NULL!	#NULL!	#NULL!	#NULL!
1477	62	0	1	1	4	5	0	2	0	62	1	1	0	44	6	1	1	0	42	5	1	1	14	27	23	1	1	17	63	65	1	1	21	#NULL!	#NULL!	#NULL!	#NULL!	#NULL!	#NULL!	#NULL!	#NULL!	#NULL!	#NULL!	#NULL!	#NULL!	#NULL!	#NULL!	#NULL!	#NULL!
1506	60	1	1	1	4	6	1	369	0	6	1	1	0	44	48	2	1	0	153	75	1	1	48	96	7	1	1	28	4	5	1	1	3	45	75	1	1	11	#NULL!	#NULL!	#NULL!	#NULL!	#NULL!	#NULL!	#NULL!	#NULL!	#NULL!	#NULL!	#NULL!
1509	60	0	1	1	3	5	2	92	2	6	1	1	0	4	5	2	1	3	29	25	1	1	18	77	22	1	1	9	15	22	1	1	9	#NULL!	#NULL!	#NULL!	#NULL!	#NULL!	#NULL!	#NULL!	#NULL!	#NULL!	#NULL!	#NULL!	#NULL!	#NULL!	#NULL!	#NULL!	#NULL!
1522	70	1	1	1	4	2	0	347	0	50	2	1	0	42	5	1	1	14	#NULL!	#NULL!	#NULL!	#NULL!	#NULL!	#NULL!	#NULL!	#NULL!	#NULL!	#NULL!	#NULL!	#NULL!	#NULL!	#NULL!	#NULL!	#NULL!	#NULL!	#NULL!	#NULL!	#NULL!	#NULL!	#NULL!	#NULL!	#NULL!	#NULL!	#NULL!	#NULL!	#NULL!	#NULL!	#NULL!	#NULL!
1526	65	1	1	1	4	4	0	12	20	4	1	1	0	44	6	1	1	0	42	5	1	1	14	141	86	1	1	35	#NULL!	#NULL!	#NULL!	#NULL!	#NULL!	#NULL!	#NULL!	#NULL!	#NULL!	#NULL!	#NULL!	#NULL!	#NULL!	#NULL!	#NULL!	#NULL!	#NULL!	#NULL!	#NULL!	#NULL!	#NULL!
1530	60	1	1	1	4	4	0	31	26	6	2	1	0	50	15	1	1	11	4	5	2	1	3	27	23	1	1	17	#NULL!	#NULL!	#NULL!	#NULL!	#NULL!	#NULL!	#NULL!	#NULL!	#NULL!	#NULL!	#NULL!	#NULL!	#NULL!	#NULL!	#NULL!	#NULL!	#NULL!	#NULL!	#NULL!	#NULL!	#NULL!
1539	75	0	1	1	12	8	2	369	49	48	1	1	0	0	6	1	1	0	44	48	2	1	0	153	75	1	1	48	96	7	1	1	28	45	75	1	1	11	89	23	1	2	5	42	5	1	1	14	#NULL!
1551	75	0	1	1	3	6	1	369	49	48	1	1	0	44	48	2	1	0	153	75	1	1	48	4	5	2	1	3	96	7	1	1	28	26	6	2	1	0	#NULL!	#NULL!	#NULL!	#NULL!	#NULL!	#NULL!	#NULL!	#NULL!	#NULL!	#NULL!	#NULL!
1571	65	1	1	1	2	9	2	166	0	6	1	1	0	47	6	1	1	0	44	6	1	1	0	42	5	1	1	14	90	41	1	1	39	83	41	1	1	0	91	23	2	1	17	89	23	2	1	5	27
1572	60	0	1	1	3	8	0	369	49	48	1	1	0	0	6	1	1	0	44	48	2	1	0	45	75	1	1	11	4	5	1	1	3	27	23	1	1	17	91	23	1	1	17	8	10	1	1	5	#NULL!
1577	60	1	1	1	3	5	0	87	0	6	1	1	0	44	6	1	1	0	4	5	2	1	3	8	10	1	2	5	29	25	1	1	18	#NULL!	#NULL!	#NULL!	#NULL!	#NULL!	#NULL!	#NULL!	#NULL!	#NULL!	#NULL!	#NULL!	#NULL!	#NULL!	#NULL!	#NULL!	#NULL!
1580	80	1	1	1	4	5	0	87	0	6	1	1	0	44	6	1	1	0	4	5	2	1	3	8	10	1	2	5	29	25	1	1	18	#NULL!	#NULL!	#NULL!	#NULL!	#NULL!	#NULL!	#NULL!	#NULL!	#NULL!	#NULL!	#NULL!	#NULL!	#NULL!	#NULL!	#NULL!	#NULL!
1581	60	0	1	1	5	5	1	369	44	48	1	1	0	49	48	1	1	0	153	75	1	1	48	42	5	1	1	14	152	75	1	1	11	#NULL!	#NULL!	#NULL!	#NULL!	#NULL!	#NULL!	#NULL!	#NULL!	#NULL!	#NULL!	#NULL!	#NULL!	#NULL!	#NULL!	#NULL!	#NULL!
1585	60	1	1	1	4	4	0	95	53	6	2	1	0	42	5	1	1	14	8	11	1	1	5	141	86	1	1	35	#NULL!	#NULL!	#NULL!	#NULL!	#NULL!	#NULL!	#NULL!	#NULL!	#NULL!	#NULL!	#NULL!	#NULL!	#NULL!	#NULL!	#NULL!	#NULL!	#NULL!	#NULL!	#NULL!	#NULL!	#NULL!
1586	70	0	1	1	9	7	1	369	49	48	1	1	0	44	48	1	1	0	152	75	1	1	11	153	75	1	1	48	190	7	1	1	28	12	54	2	1	7	42	5	1	1	14	#NULL!	#NULL!	#NULL!	#NULL!	#NULL!	#NULL!
1591	62	0	1	1	2	4	0	178	26	6	2	1	0	50	15	1	1	11	4	5	2	1	3	27	23	1	1	17	#NULL!	#NULL!	#NULL!	#NULL!	#NULL!	#NULL!	#NULL!	#NULL!	#NULL!	#NULL!	#NULL!	#NULL!	#NULL!	#NULL!	#NULL!	#NULL!	#NULL!	#NULL!	#NULL!	#NULL!	#NULL!
1593	70	1	1	1	5	10	7	75	26	6	2	1	0	44	6	1	1	0	42	5	1	1	14	8	14	1	1	5	89	23	1	1	5	27	23	1	1	17	3	16	1	1	2	11	16	1	1	2	12
1595	80	1	1	1	3	4	0	96	47	6	1	1	0	27	23	1	1	17	91	23	1	1	17	42	5	1	1	14	#NULL!	#NULL!	#NULL!	#NULL!	#NULL!	#NULL!	#NULL!	#NULL!	#NULL!	#NULL!	#NULL!	#NULL!	#NULL!	#NULL!	#NULL!	#NULL!	#NULL!	#NULL!	#NULL!	#NULL!	#NULL!
1602	71	0	1	1	9	6	0	325	0	9	1	1	0	44	6	1	1	0	42	5	1	1	14	27	23	1	1	17	91	23	1	1	17	89	23	1	1	17	#NULL!	#NULL!	#NULL!	#NULL!	#NULL!	#NULL!	#NULL!	#NULL!	#NULL!	#NULL!	#NULL!
1612	62	0	1	1	3	4	0	157	0	6	1	1	0	4	5	1	1	3	109	12	1	1	30	90	41	1	1	39	#NULL!	#NULL!	#NULL!	#NULL!	#NULL!	#NULL!	#NULL!	#NULL!	#NULL!	#NULL!	#NULL!	#NULL!	#NULL!	#NULL!	#NULL!	#NULL!	#NULL!	#NULL!	#NULL!	#NULL!	#NULL!
1615	75	0	1	1	12	7	1	369	49	48	1	1	0	44	48	1	1	0	152	75	1	1	11	153	75	1	1	48	190	7	1	1	28	12	54	2	1	7	42	5	1	1	14	#NULL!	#NULL!	#NULL!	#NULL!	#NULL!	#NULL!
1629	70	0	1	1	4	5	0	30	26	6	2	1	0	44	6	1	1	0	42	5	1	1	14	12	54	1	1	7	50	15	1	1	11	#NULL!	#NULL!	#NULL!	#NULL!	#NULL!	#NULL!	#NULL!	#NULL!	#NULL!	#NULL!	#NULL!	#NULL!	#NULL!	#NULL!	#NULL!	#NULL!
1630	70	0	1	1	5	5	0	325	0	9	1	1	0	44	6	1	1	0	42	5	1	1	14	27	23	1	1	17	89	23	1	1	5	#NULL!	#NULL!	#NULL!	#NULL!	#NULL!	#NULL!	#NULL!	#NULL!	#NULL!	#NULL!	#NULL!	#NULL!	#NULL!	#NULL!	#NULL!	#NULL!
1654	65	1	3	1	5	3	0	96	2	4	1	1	0	21	5	1	1	14	44	6	1	1	0	#NULL!	#NULL!	#NULL!	#NULL!	#NULL!	#NULL!	#NULL!	#NULL!	#NULL!	#NULL!	#NULL!	#NULL!	#NULL!	#NULL!	#NULL!	#NULL!	#NULL!	#NULL!	#NULL!	#NULL!	#NULL!	#NULL!	#NULL!	#NULL!	#NULL!	#NULL!
1662	62	0	3	1	2	7	4	87	12	18	2	1	7	44	6	1	1	0	8	11	1	1	5	26	6	2	1	0	27	23	1	1	17	13	18	1	1	2	6	8	1	1	4	#NULL!	#NULL!	#NULL!	#NULL!	#NULL!	#NULL!
1681	60	0	2	1	9	5	0	369	49	48	1	1	0	44	48	2	1	0	96	7	1	1	28	4	5	2	1	3	45	75	1	1	11	#NULL!	#NULL!	#NULL!	#NULL!	#NULL!	#NULL!	#NULL!	#NULL!	#NULL!	#NULL!	#NULL!	#NULL!	#NULL!	#NULL!	#NULL!	#NULL!
1700	70	0	3	0	2	4	0	86	0	0	1	1	0	72	7	1	1	28	4	5	2	1	3	8	11	1	1	5	#NULL!	#NULL!	#NULL!	#NULL!	#NULL!	#NULL!	#NULL!	#NULL!	#NULL!	#NULL!	#NULL!	#NULL!	#NULL!	#NULL!	#NULL!	#NULL!	#NULL!	#NULL!	#NULL!	#NULL!	#NULL!
1702	60	0	3	0	5	6	0	174	0	0	1	1	0	8	11	1	1	5	42	5	1	1	14	62	6	2	1	0	44	6	1	1	0	27	23	#NULL!	#NULL!	#NULL!	#NULL!	#NULL!	#NULL!	#NULL!	#NULL!	#NULL!	#NULL!	#NULL!	#NULL!	#NULL!	#NULL!
1712	75	0	3	0	3	4	1	387	2	4	1	1	0	72	7	1	1	28	12	54	1	1	7	42	5	1	1	14	#NULL!	#NULL!	#NULL!	#NULL!	#NULL!	#NULL!	#NULL!	#NULL!	#NULL!	#NULL!	#NULL!	#NULL!	#NULL!	#NULL!	#NULL!	#NULL!	#NULL!	#NULL!	#NULL!	#NULL!	#NULL!
1713	80	0	3	0	4	3	0	214	26	6	2	1	0	44	6	1	1	0	42	5	1	1	14	#NULL!	#NULL!	#NULL!	#NULL!	#NULL!	#NULL!	#NULL!	#NULL!	#NULL!	#NULL!	#NULL!	#NULL!	#NULL!	#NULL!	#NULL!	#NULL!	#NULL!	#NULL!	#NULL!	#NULL!	#NULL!	#NULL!	#NULL!	#NULL!	#NULL!	#NULL!
1717	65	1	3	0	3	5	0	67	44	6	1	1	0	42	5	1	1	14	88	7	1	2	28	24	37	1	1	15	26	6	2	1	0	#NULL!	#NULL!	#NULL!	#NULL!	#NULL!	#NULL!	#NULL!	#NULL!	#NULL!	#NULL!	#NULL!	#NULL!	#NULL!	#NULL!	#NULL!	#NULL!
1721	80	0	3	0	2	5	0	218	0	0	1	1	0	44	6	1	1	0	4	5	1	1	3	72	7	1	1	28	160	4	2	1	0	#NULL!	#NULL!	#NULL!	#NULL!	#NULL!	#NULL!	#NULL!	#NULL!	#NULL!	#NULL!	#NULL!	#NULL!	#NULL!	#NULL!	#NULL!	#NULL!
1726	63	1	3	1	2	6	0	30	2	9	1	1	0	4	5	2	1	3	12	19	1	1	7	27	23	1	1	17	91	23	1	1	17	26	13	1	1	0	#NULL!	#NULL!	#NULL!	#NULL!	#NULL!	#NULL!	#NULL!	#NULL!	#NULL!	#NULL!	#NULL!
1734	60	1	3	1	4	6	1	161	42	5	1	1	14	87	8	1	1	4	50	15	1	1	11	19	28	2	1	13	67	25	1	1	13	185	25	1	1	18	#NULL!	#NULL!	#NULL!	#NULL!	#NULL!	#NULL!	#NULL!	#NULL!	#NULL!	#NULL!	#NULL!
1736	65	1	3	1	2	5	2	207	59	15	1	1	11	42	5	1	1	14	24	37	1	1	15	2	6	1	1	0	11	18	1	1	2	#NULL!	#NULL!	#NULL!	#NULL!	#NULL!	#NULL!	#NULL!	#NULL!	#NULL!	#NULL!	#NULL!	#NULL!	#NULL!	#NULL!	#NULL!	#NULL!
1739	63	0	3	1	2	5	0	83	8	14	1	1	5	7	6	1	1	0	47	13	1	1	0	42	5	1	1	14	27	23	1	1	17	#NULL!	#NULL!	#NULL!	#NULL!	#NULL!	#NULL!	#NULL!	#NULL!	#NULL!	#NULL!	#NULL!	#NULL!	#NULL!	#NULL!	#NULL!	#NULL!
1741	60	1	3	1	4	6	6	87	12	21	1	1	7	13	21	1	1	2	6	8	1	1	4	29	25	1	1	18	68	34	2	1	27	28	21	1	1	8	#NULL!	#NULL!	#NULL!	#NULL!	#NULL!	#NULL!	#NULL!	#NULL!	#NULL!	#NULL!	#NULL!
1742	70	1	3	1	1	6	2	207	0	6	1	1	0	42	5	1	1	14	69	34	1	1	27	11	18	1	1	2	71	18	1	1	7	41	25	1	1	19	#NULL!	#NULL!	#NULL!	#NULL!	#NULL!	#NULL!	#NULL!	#NULL!	#NULL!	#NULL!	#NULL!
1743	70	0	3	1	2	5	0	14	26	6	2	1	0	44	6	1	1	0	42	5	1	1	14	24	37	1	1	15	159	101	1	1	35	#NULL!	#NULL!	#NULL!	#NULL!	#NULL!	#NULL!	#NULL!	#NULL!	#NULL!	#NULL!	#NULL!	#NULL!	#NULL!	#NULL!	#NULL!	#NULL!
1748	70	1	3	1	2	6	0	161	0	6	1	1	0	44	6	1	1	0	50	15	1	1	11	8	11	2	1	5	63	65	1	1	21	166	65	1	1	21	#NULL!	#NULL!	#NULL!	#NULL!	#NULL!	#NULL!	#NULL!	#NULL!	#NULL!	#NULL!	#NULL!
1749	70	1	3	1	4	6	3	347	26	6	2	1	0	103	29	1	1	32	42	5	1	1	14	15	22	1	1	9	197	6	1	1	0	62	6	1	1	0	#NULL!	#NULL!	#NULL!	#NULL!	#NULL!	#NULL!	#NULL!	#NULL!	#NULL!	#NULL!	#NULL!
1751	60	0	3	1	3	4	0	347	51	50	1	1	0	26	6	2	1	0	42	5	1	1	14	44	6	1	1	0	#NULL!	#NULL!	#NULL!	#NULL!	#NULL!	#NULL!	#NULL!	#NULL!	#NULL!	#NULL!	#NULL!	#NULL!	#NULL!	#NULL!	#NULL!	#NULL!	#NULL!	#NULL!	#NULL!	#NULL!	#NULL!
1754	60	1	3	0	3	5	1	337	0	0	1	1	0	72	7	1	1	28	4	5	2	1	3	50	15	1	1	11	27	23	1	1	17	#NULL!	#NULL!	#NULL!	#NULL!	#NULL!	#NULL!	#NULL!	#NULL!	#NULL!	#NULL!	#NULL!	#NULL!	#NULL!	#NULL!	#NULL!	#NULL!
1757	60	0	3	0	4	5	0	152	0	0	1	1	0	55	6	1	1	0	4	5	2	1	3	50	15	1	1	11	8	11	2	1	5	#NULL!	#NULL!	#NULL!	#NULL!	#NULL!	#NULL!	#NULL!	#NULL!	#NULL!	#NULL!	#NULL!	#NULL!	#NULL!	#NULL!	#NULL!	#NULL!
1758	70	0	3	0	2	4	0	86	2	6	1	1	0	8	11	1	1	5	42	5	1	1	14	50	15	1	1	11	#NULL!	#NULL!	#NULL!	#NULL!	#NULL!	#NULL!	#NULL!	#NULL!	#NULL!	#NULL!	#NULL!	#NULL!	#NULL!	#NULL!	#NULL!	#NULL!	#NULL!	#NULL!	#NULL!	#NULL!	#NULL!
1761	60	0	3	0	3	5	0	121	0	0	1	1	0	44	6	1	1	0	72	7	1	1	28	63	65	1	1	21	55	6	1	1	0	#NULL!	#NULL!	#NULL!	#NULL!	#NULL!	#NULL!	#NULL!	#NULL!	#NULL!	#NULL!	#NULL!	#NULL!	#NULL!	#NULL!	#NULL!	#NULL!
1762	60	0	3	0	5	5	0	116	44	6	1	1	0	15	22	1	1	9	20	6	2	1	0	4	5	2	1	3	88	7	1	1	28	#NULL!	#NULL!	#NULL!	#NULL!	#NULL!	#NULL!	#NULL!	#NULL!	#NULL!	#NULL!	#NULL!	#NULL!	#NULL!	#NULL!	#NULL!	#NULL!
1774	72	0	3	1	6	5	0	369	49	48	1	1	0	44	48	1	1	0	42	5	1	1	14	47	6	1	1	0	12	54	1	1	7	#NULL!	#NULL!	#NULL!	#NULL!	#NULL!	#NULL!	#NULL!	#NULL!	#NULL!	#NULL!	#NULL!	#NULL!	#NULL!	#NULL!	#NULL!	#NULL!
1775	60	0	3	1	8	5	0	83	8	14	1	1	5	7	6	1	1	0	47	13	1	1	0	42	5	1	1	14	27	23	1	1	17	#NULL!	#NULL!	#NULL!	#NULL!	#NULL!	#NULL!	#NULL!	#NULL!	#NULL!	#NULL!	#NULL!	#NULL!	#NULL!	#NULL!	#NULL!	#NULL!
1777	72	0	3	1	2	11	0	314	42	5	1	1	14	12	24	1	1	7	8	14	1	2	5	15	95	1	1	9	46	13	2	1	0	44	6	1	1	0	2	9	1	1	0	18	6	1	1	12	48
1779	70	1	3	1	4	5	0	87	44	6	1	1	0	12	16	1	1	7	42	5	1	1	14	90	72	1	1	42	26	6	2	1	0	#NULL!	#NULL!	#NULL!	#NULL!	#NULL!	#NULL!	#NULL!	#NULL!	#NULL!	#NULL!	#NULL!	#NULL!	#NULL!	#NULL!	#NULL!	#NULL!
1782	80	0	3	1	2	9	0	18	0	9	1	1	0	42	5	1	1	14	44	6	1	1	0	27	23	1	1	17	91	23	1	1	17	8	10	1	2	5	141	86	1	1	35	63	65	1	1	21	166
1807	90	0	3	1	2	6	0	95	0	50	1	1	0	89	23	1	1	5	91	23	1	1	17	63	65	1	1	21	166	65	1	1	21	141	86	1	1	35	#NULL!	#NULL!	#NULL!	#NULL!	#NULL!	#NULL!	#NULL!	#NULL!	#NULL!	#NULL!	#NULL!
1810	60	1	3	1	10	5	0	30	44	6	1	1	0	91	23	1	1	17	0	13	1	1	0	2	9	1	1	0	47	6	1	1	0	#NULL!	#NULL!	#NULL!	#NULL!	#NULL!	#NULL!	#NULL!	#NULL!	#NULL!	#NULL!	#NULL!	#NULL!	#NULL!	#NULL!	#NULL!	#NULL!
1811	88	0	3	1	1	6	3	229	26	6	2	1	0	103	29	1	1	32	42	5	1	1	14	15	22	1	1	9	197	6	1	1	0	62	6	1	1	0	#NULL!	#NULL!	#NULL!	#NULL!	#NULL!	#NULL!	#NULL!	#NULL!	#NULL!	#NULL!	#NULL!
1812	65	1	3	1	3	5	0	347	0	50	1	1	0	89	23	1	1	5	91	23	1	1	17	63	65	1	1	21	166	65	1	1	21	#NULL!	#NULL!	#NULL!	#NULL!	#NULL!	#NULL!	#NULL!	#NULL!	#NULL!	#NULL!	#NULL!	#NULL!	#NULL!	#NULL!	#NULL!	#NULL!
1813	65	1	3	1	6	5	0	157	42	5	1	1	14	43	6	1	1	0	141	86	1	1	35	133	32	1	2	38	90	41	1	1	39	#NULL!	#NULL!	#NULL!	#NULL!	#NULL!	#NULL!	#NULL!	#NULL!	#NULL!	#NULL!	#NULL!	#NULL!	#NULL!	#NULL!	#NULL!	#NULL!
1815	65	1	3	1	3	7	0	344	0	9	1	1	0	9	9	1	1	0	42	5	1	1	14	27	23	1	1	17	89	23	1	1	5	2	9	1	1	0	44	6	1	1	0	#NULL!	#NULL!	#NULL!	#NULL!	#NULL!	#NULL!
1818	75	0	3	1	1	5	0	83	0	9	1	1	0	44	6	1	1	0	42	5	1	1	14	27	23	1	1	17	89	23	1	1	5	#NULL!	#NULL!	#NULL!	#NULL!	#NULL!	#NULL!	#NULL!	#NULL!	#NULL!	#NULL!	#NULL!	#NULL!	#NULL!	#NULL!	#NULL!	#NULL!
1819	75	1	3	1	3	5	2	207	59	15	1	1	11	42	5	1	1	14	24	37	1	1	15	2	6	1	1	0	11	18	1	1	2	#NULL!	#NULL!	#NULL!	#NULL!	#NULL!	#NULL!	#NULL!	#NULL!	#NULL!	#NULL!	#NULL!	#NULL!	#NULL!	#NULL!	#NULL!	#NULL!
1824	70	0	3	1	5	5	0	30	26	6	2	1	0	44	6	1	1	0	42	5	1	1	14	0	13	1	1	0	27	23	1	1	17	#NULL!	#NULL!	#NULL!	#NULL!	#NULL!	#NULL!	#NULL!	#NULL!	#NULL!	#NULL!	#NULL!	#NULL!	#NULL!	#NULL!	#NULL!	#NULL!
1827	60	0	3	1	2	6	2	207	0	6	1	1	0	42	5	1	1	14	69	34	1	1	27	11	18	1	1	2	71	18	1	1	7	41	25	1	1	19	#NULL!	#NULL!	#NULL!	#NULL!	#NULL!	#NULL!	#NULL!	#NULL!	#NULL!	#NULL!	#NULL!
1833	65	1	3	1	2	5	0	157	42	5	1	1	14	43	6	1	1	0	141	86	1	1	35	133	32	1	2	38	90	41	1	1	39	#NULL!	#NULL!	#NULL!	#NULL!	#NULL!	#NULL!	#NULL!	#NULL!	#NULL!	#NULL!	#NULL!	#NULL!	#NULL!	#NULL!	#NULL!	#NULL!
1848	65	0	3	0	8	6	0	335	0	0	1	1	0	8	11	1	1	5	42	5	1	1	14	62	6	2	1	0	44	6	1	1	0	27	23	#NULL!	#NULL!	#NULL!	#NULL!	#NULL!	#NULL!	#NULL!	#NULL!	#NULL!	#NULL!	#NULL!	#NULL!	#NULL!	#NULL!
1856	60	0	3	0	4	4	0	132	4	5	2	1	3	8	11	1	1	5	43	6	1	1	0	72	7	1	1	28	#NULL!	#NULL!	#NULL!	#NULL!	#NULL!	#NULL!	#NULL!	#NULL!	#NULL!	#NULL!	#NULL!	#NULL!	#NULL!	#NULL!	#NULL!	#NULL!	#NULL!	#NULL!	#NULL!	#NULL!	#NULL!
1864	65	1	3	0	2	3	0	214	26	6	2	1	0	44	6	1	1	0	42	5	1	1	14	#NULL!	#NULL!	#NULL!	#NULL!	#NULL!	#NULL!	#NULL!	#NULL!	#NULL!	#NULL!	#NULL!	#NULL!	#NULL!	#NULL!	#NULL!	#NULL!	#NULL!	#NULL!	#NULL!	#NULL!	#NULL!	#NULL!	#NULL!	#NULL!	#NULL!	#NULL!
1866	65	1	3	0	1	5	0	267	44	6	1	1	0	42	5	1	1	14	88	7	1	2	28	24	37	1	1	15	26	6	2	1	0	#NULL!	#NULL!	#NULL!	#NULL!	#NULL!	#NULL!	#NULL!	#NULL!	#NULL!	#NULL!	#NULL!	#NULL!	#NULL!	#NULL!	#NULL!	#NULL!
1868	65	0	3	0	1	3	0	390	2	4	1	1	0	44	6	1	1	0	4	5	2	1	3	#NULL!	#NULL!	#NULL!	#NULL!	#NULL!	#NULL!	#NULL!	#NULL!	#NULL!	#NULL!	#NULL!	#NULL!	#NULL!	#NULL!	#NULL!	#NULL!	#NULL!	#NULL!	#NULL!	#NULL!	#NULL!	#NULL!	#NULL!	#NULL!	#NULL!	#NULL!
1871	70	1	3	1	1	6	1	87	2	6	1	1	0	3	16	1	1	2	6	8	1	1	4	188	97	1	1	53	141	86	1	1	35	35	18	1	1	7	#NULL!	#NULL!	#NULL!	#NULL!	#NULL!	#NULL!	#NULL!	#NULL!	#NULL!	#NULL!	#NULL!
1878	65	0	3	1	2	6	0	161	0	6	1	1	0	44	6	1	1	0	50	15	1	1	11	8	11	2	1	5	63	65	1	1	21	166	65	1	1	21	#NULL!	#NULL!	#NULL!	#NULL!	#NULL!	#NULL!	#NULL!	#NULL!	#NULL!	#NULL!	#NULL!
1881	60	1	3	1	3	2	0	96	26	6	2	1	0	4	5	2	1	3	#NULL!	#NULL!	#NULL!	#NULL!	#NULL!	#NULL!	#NULL!	#NULL!	#NULL!	#NULL!	#NULL!	#NULL!	#NULL!	#NULL!	#NULL!	#NULL!	#NULL!	#NULL!	#NULL!	#NULL!	#NULL!	#NULL!	#NULL!	#NULL!	#NULL!	#NULL!	#NULL!	#NULL!	#NULL!	#NULL!	#NULL!
1883	70	0	3	1	2	7	2	108	26	6	2	1	0	44	6	1	1	0	101	1	2	1	8	209	6	1	1	0	29	25	2	1	18	8	10	1	1	5	47	6	1	1	0	#NULL!	#NULL!	#NULL!	#NULL!	#NULL!	#NULL!
1887	60	1	2	1	3	6	0	347	26	6	2	1	0	42	5	1	1	14	27	23	1	1	17	91	23	2	1	17	89	23	1	1	5	12	54	1	2	7	#NULL!	#NULL!	#NULL!	#NULL!	#NULL!	#NULL!	#NULL!	#NULL!	#NULL!	#NULL!	#NULL!
1897	85	0	3	0	1	3	0	214	26	6	2	1	0	44	6	1	1	0	42	5	1	1	14	#NULL!	#NULL!	#NULL!	#NULL!	#NULL!	#NULL!	#NULL!	#NULL!	#NULL!	#NULL!	#NULL!	#NULL!	#NULL!	#NULL!	#NULL!	#NULL!	#NULL!	#NULL!	#NULL!	#NULL!	#NULL!	#NULL!	#NULL!	#NULL!	#NULL!	#NULL!
1901	60	0	1	2	3	5	0	157	0	6	1	1	0	7	6	2	1	0	34	1	1	1	9	117	19	1	1	41	68	34	2	1	27	#NULL!	#NULL!	#NULL!	#NULL!	#NULL!	#NULL!	#NULL!	#NULL!	#NULL!	#NULL!	#NULL!	#NULL!	#NULL!	#NULL!	#NULL!	#NULL!
1909	80	0	3	0	8	5	1	86	2	6	1	1	0	42	5	1	1	14	50	15	1	1	11	53	6	2	1	0	90	72	1	1	42	#NULL!	#NULL!	#NULL!	#NULL!	#NULL!	#NULL!	#NULL!	#NULL!	#NULL!	#NULL!	#NULL!	#NULL!	#NULL!	#NULL!	#NULL!	#NULL!
1913	100	0	3	0	3	7	0	214	26	6	2	1	0	42	5	1	1	14	8	10	1	2	5	88	7	1	1	28	24	37	1	1	15	27	23	1	1	17	91	23	1	1	17	#NULL!	#NULL!	#NULL!	#NULL!	#NULL!	#NULL!
1915	65	0	3	0	3	6	0	355	2	6	1	1	0	4	5	2	1	3	9	6	1	1	0	12	54	1	2	7	27	23	1	1	17	26	6	2	1	0	#NULL!	#NULL!	#NULL!	#NULL!	#NULL!	#NULL!	#NULL!	#NULL!	#NULL!	#NULL!	#NULL!
1919	60	1	3	2	3	7	9	7	13	21	1	1	2	6	8	1	1	4	29	25	1	1	18	184	94	2	1	13	12	21	1	1	7	69	34	1	1	27	37	94	1	1	20	#NULL!	#NULL!	#NULL!	#NULL!	#NULL!	#NULL!
1922	60	0	3	2	2	8	6	238	3	21	1	1	2	11	18	1	1	2	6	8	1	1	4	14	25	1	1	8	29	25	1	1	18	68	34	1	1	27	12	21	1	1	7	0	6	1	1	0	#NULL!
1925	65	1	3	2	3	11	9	7	13	18	1	1	2	111	47	1	1	36	150	47	1	1	47	6	8	1	1	4	12	21	1	1	7	29	16	1	1	18	23	25	2	1	8	0	6	1	1	0	9
1926	70	0	3	2	2	6	6	7	13	18	1	1	2	12	21	1	1	7	6	8	1	1	4	28	21	1	1	8	68	34	2	1	27	123	21	1	1	18	#NULL!	#NULL!	#NULL!	#NULL!	#NULL!	#NULL!	#NULL!	#NULL!	#NULL!	#NULL!	#NULL!
1930	65	1	2	2	4	4	3	157	15	20	1	1	9	1	20	1	1	1	42	5	1	1	14	29	20	1	1	18	#NULL!	#NULL!	#NULL!	#NULL!	#NULL!	#NULL!	#NULL!	#NULL!	#NULL!	#NULL!	#NULL!	#NULL!	#NULL!	#NULL!	#NULL!	#NULL!	#NULL!	#NULL!	#NULL!	#NULL!	#NULL!
1932	80	1	2	2	4	4	3	238	11	18	1	1	2	3	21	1	1	2	6	8	1	1	4	12	21	1	1	7	#NULL!	#NULL!	#NULL!	#NULL!	#NULL!	#NULL!	#NULL!	#NULL!	#NULL!	#NULL!	#NULL!	#NULL!	#NULL!	#NULL!	#NULL!	#NULL!	#NULL!	#NULL!	#NULL!	#NULL!	#NULL!
1934	65	1	2	2	3	9	7	7	12	21	1	1	7	13	18	1	1	2	91	23	1	1	17	89	23	1	2	5	69	34	1	1	27	111	47	1	1	36	87	8	1	1	4	120	21	1	1	18	#NULL!
1945	70	1	2	1	7	6	1	394	0	6	1	1	0	110	500	#NULL!	#NULL!	37	42	32	1	2	14	24	37	1	1	15	236	6	1	1	0	90	72	1	1	42	#NULL!	#NULL!	#NULL!	#NULL!	#NULL!	#NULL!	#NULL!	#NULL!	#NULL!	#NULL!	#NULL!
1946	75	0	2	1	9	7	2	47	0	6	1	1	0	106	6	1	1	0	44	6	1	1	0	21	5	1	1	14	8	10	1	1	5	91	23	1	1	17	27	23	1	1	17	#NULL!	#NULL!	#NULL!	#NULL!	#NULL!	#NULL!
1950	70	0	2	1	3	7	4	381	13	3	1	1	7	87	8	1	1	4	0	6	1	1	0	29	25	1	1	18	69	21	1	1	27	111	47	1	1	36	14	25	1	1	8	#NULL!	#NULL!	#NULL!	#NULL!	#NULL!	#NULL!
1951	73	1	2	1	4	4	0	347	0	50	1	1	0	46	6	1	1	0	44	6	1	1	0	42	5	1	1	14	#NULL!	#NULL!	#NULL!	#NULL!	#NULL!	#NULL!	#NULL!	#NULL!	#NULL!	#NULL!	#NULL!	#NULL!	#NULL!	#NULL!	#NULL!	#NULL!	#NULL!	#NULL!	#NULL!	#NULL!	#NULL!
1954	85	0	2	1	8	7	3	30	47	6	1	1	0	0	9	1	1	0	44	6	1	1	0	94	5	1	1	14	8	10	1	1	5	91	23	1	1	17	27	23	1	1	17	#NULL!	#NULL!	#NULL!	#NULL!	#NULL!	#NULL!
1955	80	1	2	1	5	7	2	72	2	6	1	1	0	44	6	1	1	0	88	7	1	1	28	24	37	1	1	15	21	5	1	1	14	67	25	1	1	13	229	4	1	1	0	#NULL!	#NULL!	#NULL!	#NULL!	#NULL!	#NULL!
1958	65	0	2	1	6	6	0	30	0	9	1	1	0	4	5	2	1	3	27	23	1	1	17	47	13	1	1	0	90	72	1	1	42	143	37	1	1	15	#NULL!	#NULL!	#NULL!	#NULL!	#NULL!	#NULL!	#NULL!	#NULL!	#NULL!	#NULL!	#NULL!
1959	65	1	2	1	3	6	4	93	74	6	1	1	0	42	5	1	1	14	67	25	1	1	13	47	6	1	1	0	6	8	1	1	4	11	18	1	1	7	#NULL!	#NULL!	#NULL!	#NULL!	#NULL!	#NULL!	#NULL!	#NULL!	#NULL!	#NULL!	#NULL!
1963	80	1	2	1	5	7	0	398	2	62	1	1	0	42	5	1	1	14	101	1	2	1	8	15	22	1	1	9	69	34	2	1	27	91	23	1	1	17	8	10	1	1	5	#NULL!	#NULL!	#NULL!	#NULL!	#NULL!	#NULL!
1966	72	0	0	0	7	7	1	217	67	25	1	1	13	6	8	1	1	4	0	6	1	1	0	90	72	1	1	42	44	6	1	1	0	3	16	1	1	2	53	6	2	1	0	#NULL!	#NULL!	#NULL!	#NULL!	#NULL!	#NULL!
1971	60	0	0	0	5	4	0	86	0	0	1	1	0	42	5	1	1	14	88	7	1	1	28	24	37	1	1	15	#NULL!	#NULL!	#NULL!	#NULL!	#NULL!	#NULL!	#NULL!	#NULL!	#NULL!	#NULL!	#NULL!	#NULL!	#NULL!	#NULL!	#NULL!	#NULL!	#NULL!	#NULL!	#NULL!	#NULL!	#NULL!
1975	67	1	0	0	5	6	1	49	0	0	1	1	0	7	6	2	1	0	8	11	1	1	5	19	28	2	1	13	4	5	2	1	3	92	37	1	1	15	#NULL!	#NULL!	#NULL!	#NULL!	#NULL!	#NULL!	#NULL!	#NULL!	#NULL!	#NULL!	#NULL!
1977	67	1	0	0	3	5	1	49	7	6	2	1	0	8	11	1	1	5	19	28	2	1	13	4	5	2	1	3	92	37	1	1	15	#NULL!	#NULL!	#NULL!	#NULL!	#NULL!	#NULL!	#NULL!	#NULL!	#NULL!	#NULL!	#NULL!	#NULL!	#NULL!	#NULL!	#NULL!	#NULL!
1979	70	1	0	0	5	4	1	49	0	6	1	1	0	8	11	1	1	5	19	28	2	1	13	21	5	1	1	14	#NULL!	#NULL!	#NULL!	#NULL!	#NULL!	#NULL!	#NULL!	#NULL!	#NULL!	#NULL!	#NULL!	#NULL!	#NULL!	#NULL!	#NULL!	#NULL!	#NULL!	#NULL!	#NULL!	#NULL!	#NULL!
1981	70	1	0	0	4	4	0	254	2	0	1	1	0	88	7	1	1	28	24	37	1	1	15	42	5	1	1	14	#NULL!	#NULL!	#NULL!	#NULL!	#NULL!	#NULL!	#NULL!	#NULL!	#NULL!	#NULL!	#NULL!	#NULL!	#NULL!	#NULL!	#NULL!	#NULL!	#NULL!	#NULL!	#NULL!	#NULL!	#NULL!
1983	60	1	0	0	8	4	0	159	2	0	1	1	0	44	6	1	1	0	42	5	1	1	14	141	86	1	1	44	#NULL!	#NULL!	#NULL!	#NULL!	#NULL!	#NULL!	#NULL!	#NULL!	#NULL!	#NULL!	#NULL!	#NULL!	#NULL!	#NULL!	#NULL!	#NULL!	#NULL!	#NULL!	#NULL!	#NULL!	#NULL!
1989	65	1	0	0	4	5	0	201	0	0	1	1	0	108	7	1	1	28	24	37	1	1	15	42	5	1	1	14	76	6	1	1	0	#NULL!	#NULL!	#NULL!	#NULL!	#NULL!	#NULL!	#NULL!	#NULL!	#NULL!	#NULL!	#NULL!	#NULL!	#NULL!	#NULL!	#NULL!	#NULL!
1990	65	0	0	0	6	6	0	214	2	0	1	1	0	44	6	1	1	0	72	7	1	1	28	24	37	1	1	15	42	5	1	1	14	160	6	1	1	0	#NULL!	#NULL!	#NULL!	#NULL!	#NULL!	#NULL!	#NULL!	#NULL!	#NULL!	#NULL!	#NULL!
1998	75	0	0	0	8	5	0	214	20	4	2	1	0	44	6	1	1	0	21	5	1	1	14	88	7	1	1	28	92	37	1	1	15	#NULL!	#NULL!	#NULL!	#NULL!	#NULL!	#NULL!	#NULL!	#NULL!	#NULL!	#NULL!	#NULL!	#NULL!	#NULL!	#NULL!	#NULL!	#NULL!
2000	60	0	0	0	4	5	2	49	0	6	1	1	0	8	11	1	2	5	42	5	1	1	14	17	15	1	1	11	92	37	1	1	15	#NULL!	#NULL!	#NULL!	#NULL!	#NULL!	#NULL!	#NULL!	#NULL!	#NULL!	#NULL!	#NULL!	#NULL!	#NULL!	#NULL!	#NULL!	#NULL!
2007	64	0	0	0	6	3	0	57	0	0	1	1	0	4	5	2	1	3	72	7	1	1	28	#NULL!	#NULL!	#NULL!	#NULL!	#NULL!	#NULL!	#NULL!	#NULL!	#NULL!	#NULL!	#NULL!	#NULL!	#NULL!	#NULL!	#NULL!	#NULL!	#NULL!	#NULL!	#NULL!	#NULL!	#NULL!	#NULL!	#NULL!	#NULL!	#NULL!	#NULL!
2018	80	1	0	0	9	6	0	214	20	6	1	1	0	4	5	2	1	3	2	6	1	1	0	44	6	1	1	0	24	37	1	1	15	108	7	1	2	28	#NULL!	#NULL!	#NULL!	#NULL!	#NULL!	#NULL!	#NULL!	#NULL!	#NULL!	#NULL!	#NULL!
2019	67	0	0	0	8	6	2	49	0	0	1	1	0	8	11	1	1	5	4	5	2	1	3	50	15	1	1	11	92	37	1	1	15	88	7	1	1	28	#NULL!	#NULL!	#NULL!	#NULL!	#NULL!	#NULL!	#NULL!	#NULL!	#NULL!	#NULL!	#NULL!
2023	75	1	0	0	2	5	0	214	20	4	1	1	0	88	7	1	1	28	24	37	1	1	15	42	5	1	1	14	44	6	1	1	0	#NULL!	#NULL!	#NULL!	#NULL!	#NULL!	#NULL!	#NULL!	#NULL!	#NULL!	#NULL!	#NULL!	#NULL!	#NULL!	#NULL!	#NULL!	#NULL!
2024	65	1	0	0	4	6	0	331	0	0	1	1	0	88	7	1	1	28	24	37	1	1	15	42	5	1	1	14	27	23	1	2	17	61	63	1	1	68	#NULL!	#NULL!	#NULL!	#NULL!	#NULL!	#NULL!	#NULL!	#NULL!	#NULL!	#NULL!	#NULL!
2026	60	0	0	0	6	5	0	191	0	0	1	1	0	5	6	1	1	0	21	5	1	1	14	88	7	1	1	28	24	37	1	1	15	#NULL!	#NULL!	#NULL!	#NULL!	#NULL!	#NULL!	#NULL!	#NULL!	#NULL!	#NULL!	#NULL!	#NULL!	#NULL!	#NULL!	#NULL!	#NULL!
2034	60	0	0	0	2	6	0	338	0	0	1	1	0	7	6	1	1	0	76	6	1	2	0	4	5	2	1	3	88	7	1	1	28	24	37	1	1	15	#NULL!	#NULL!	#NULL!	#NULL!	#NULL!	#NULL!	#NULL!	#NULL!	#NULL!	#NULL!	#NULL!
2036	75	1	0	0	3	6	0	72	2	0	1	1	0	21	5	1	1	14	27	23	1	2	17	89	23	1	1	5	91	23	1	2	17	16	23	1	1	10	#NULL!	#NULL!	#NULL!	#NULL!	#NULL!	#NULL!	#NULL!	#NULL!	#NULL!	#NULL!	#NULL!
2037	60	0	0	0	3	2	0	45	78	6	1	1	0	41	25	1	1	19	#NULL!	#NULL!	#NULL!	#NULL!	#NULL!	#NULL!	#NULL!	#NULL!	#NULL!	#NULL!	#NULL!	#NULL!	#NULL!	#NULL!	#NULL!	#NULL!	#NULL!	#NULL!	#NULL!	#NULL!	#NULL!	#NULL!	#NULL!	#NULL!	#NULL!	#NULL!	#NULL!	#NULL!	#NULL!	#NULL!	#NULL!
2042	62	1	0	0	2	8	0	31	43	6	1	1	0	44	6	1	1	0	67	25	1	1	13	91	23	1	1	17	27	23	1	1	17	26	6	1	1	0	12	54	1	1	7	21	5	1	1	14	#NULL!
2051	68	0	0	0	7	5	4	49	0	0	1	1	0	42	5	1	1	14	8	11	1	1	5	19	28	2	1	13	17	15	1	1	11	#NULL!	#NULL!	#NULL!	#NULL!	#NULL!	#NULL!	#NULL!	#NULL!	#NULL!	#NULL!	#NULL!	#NULL!	#NULL!	#NULL!	#NULL!	#NULL!
2054	60	1	0	0	5	5	0	72	0	0	1	1	0	42	5	1	1	14	44	6	1	1	0	88	7	1	1	28	24	37	1	1	15	#NULL!	#NULL!	#NULL!	#NULL!	#NULL!	#NULL!	#NULL!	#NULL!	#NULL!	#NULL!	#NULL!	#NULL!	#NULL!	#NULL!	#NULL!	#NULL!
2056	87	0	0	0	9	8	0	214	20	4	2	1	0	53	6	1	1	0	27	23	1	1	17	89	23	1	1	5	42	5	1	1	14	88	7	1	1	28	91	23	1	1	17	12	54	1	1	7	#NULL!
2058	75	1	0	0	6	6	0	253	2	0	1	1	0	51	6	1	1	0	44	6	1	1	0	12	54	1	1	7	42	5	1	1	14	92	37	1	1	15	#NULL!	#NULL!	#NULL!	#NULL!	#NULL!	#NULL!	#NULL!	#NULL!	#NULL!	#NULL!	#NULL!
2066	65	0	0	0	6	5	0	335	26	6	1	1	0	44	6	1	1	0	27	23	1	1	17	91	23	1	1	17	89	23	1	1	5	#NULL!	#NULL!	#NULL!	#NULL!	#NULL!	#NULL!	#NULL!	#NULL!	#NULL!	#NULL!	#NULL!	#NULL!	#NULL!	#NULL!	#NULL!	#NULL!
2071	75	1	0	0	12	6	0	206	0	0	1	1	0	9	13	1	1	0	4	5	1	1	3	12	54	1	1	7	67	25	1	1	13	26	6	1	1	0	#NULL!	#NULL!	#NULL!	#NULL!	#NULL!	#NULL!	#NULL!	#NULL!	#NULL!	#NULL!	#NULL!
2076	70	0	0	0	6	6	3	56	2	0	1	1	0	42	5	1	1	14	88	7	1	1	28	24	37	1	1	15	13	18	1	1	7	14	21	1	1	8	#NULL!	#NULL!	#NULL!	#NULL!	#NULL!	#NULL!	#NULL!	#NULL!	#NULL!	#NULL!	#NULL!
2077	65	1	0	0	6	6	6	130	0	0	1	1	0	44	6	1	1	0	72	7	1	1	28	12	54	1	1	7	13	18	1	1	7	6	8	1	1	4	#NULL!	#NULL!	#NULL!	#NULL!	#NULL!	#NULL!	#NULL!	#NULL!	#NULL!	#NULL!	#NULL!
2083	80	0	0	0	3	5	0	214	20	4	1	1	0	88	7	1	1	28	24	37	1	1	15	42	5	1	1	14	44	6	1	1	0	#NULL!	#NULL!	#NULL!	#NULL!	#NULL!	#NULL!	#NULL!	#NULL!	#NULL!	#NULL!	#NULL!	#NULL!	#NULL!	#NULL!	#NULL!	#NULL!
2093	65	0	0	0	4	5	3	335	0	0	1	1	0	44	6	1	1	0	8	11	1	1	5	4	5	1	1	3	17	15	1	1	11	#NULL!	#NULL!	#NULL!	#NULL!	#NULL!	#NULL!	#NULL!	#NULL!	#NULL!	#NULL!	#NULL!	#NULL!	#NULL!	#NULL!	#NULL!	#NULL!
2096	60	1	0	0	4	5	1	207	53	6	1	1	0	21	5	1	1	14	92	37	1	1	15	17	15	1	1	11	8	11	1	1	5	#NULL!	#NULL!	#NULL!	#NULL!	#NULL!	#NULL!	#NULL!	#NULL!	#NULL!	#NULL!	#NULL!	#NULL!	#NULL!	#NULL!	#NULL!	#NULL!
2097	62	0	0	0	3	6	6	113	0	0	1	1	0	44	6	1	1	0	72	7	1	1	28	12	54	1	1	7	13	18	1	1	7	6	8	1	1	4	#NULL!	#NULL!	#NULL!	#NULL!	#NULL!	#NULL!	#NULL!	#NULL!	#NULL!	#NULL!	#NULL!
2102	65	1	0	0	2	6	3	335	0	0	1	1	0	8	11	1	2	5	42	5	1	1	14	72	7	1	1	28	24	37	1	1	15	17	15	1	1	11	#NULL!	#NULL!	#NULL!	#NULL!	#NULL!	#NULL!	#NULL!	#NULL!	#NULL!	#NULL!	#NULL!
2103	70	0	0	0	10	8	4	86	8	11	1	1	5	42	5	1	1	14	17	15	1	1	11	0	0	1	1	0	92	37	1	1	15	72	7	1	1	28	238	126	1	1	66	212	117	1	1	61	#NULL!
2104	63	0	0	0	6	7	1	49	8	11	2	1	5	42	5	1	1	14	139	7	1	2	28	0	0	1	1	0	72	7	1	1	28	24	37	1	1	15	44	6	1	1	0	#NULL!	#NULL!	#NULL!	#NULL!	#NULL!	#NULL!
2105	85	0	0	0	2	13	7	207	3	3	1	1	2	44	6	1	1	0	12	3	1	1	7	91	85	1	2	17	20	6	1	1	0	47	118	1	1	0	92	37	1	1	15	15	22	1	2	9	11
2116	73	0	0	0	6	8	0	137	0	0	1	1	0	21	5	1	1	14	44	6	1	1	0	76	6	1	1	0	12	54	1	1	7	2	6	1	1	0	15	22	1	1	9	91	23	1	1	17	#NULL!
2121	60	0	0	0	10	7	0	56	0	0	1	1	0	7	6	1	1	0	42	5	1	1	14	88	7	1	1	28	24	37	1	1	15	15	22	1	1	9	101	21	1	1	8	#NULL!	#NULL!	#NULL!	#NULL!	#NULL!	#NULL!
2122	60	0	0	0	4	8	3	147	0	0	1	1	0	8	11	1	1	5	42	5	1	1	14	27	23	1	1	17	3	21	1	1	2	44	6	1	1	0	20	6	1	1	5	47	6	1	1	0	#NULL!
2123	60	0	0	0	9	6	2	335	0	0	1	1	0	8	11	1	1	5	21	5	1	1	14	17	15	1	1	11	88	7	1	1	28	24	37	1	1	15	#NULL!	#NULL!	#NULL!	#NULL!	#NULL!	#NULL!	#NULL!	#NULL!	#NULL!	#NULL!	#NULL!
2126	65	0	0	0	27	10	6	87	0	0	1	1	0	72	7	1	1	28	24	37	1	1	15	8	11	1	1	5	21	5	1	1	14	17	15	1	1	11	19	28	1	1	13	91	23	1	1	17	31
2127	60	1	0	0	8	8	3	336	0	0	1	1	0	72	7	1	1	28	24	37	1	1	15	8	11	1	1	5	21	5	1	1	14	50	15	1	1	11	44	6	1	1	0	5	6	1	1	0	#NULL!
2129	73	1	0	0	10	9	1	128	0	0	1	1	0	12	54	1	2	7	27	23	1	1	17	91	23	1	1	17	90	72	1	1	42	141	86	1	1	44	26	6	2	1	0	21	5	1	1	14	72
2134	60	0	0	0	9	5	0	86	0	0	1	1	0	72	7	1	1	28	24	37	1	1	15	8	11	1	1	5	42	5	1	1	14	#NULL!	#NULL!	#NULL!	#NULL!	#NULL!	#NULL!	#NULL!	#NULL!	#NULL!	#NULL!	#NULL!	#NULL!	#NULL!	#NULL!	#NULL!	#NULL!
2135	60	1	0	0	8	8	0	335	2	9	1	1	0	44	6	1	1	0	8	11	1	1	5	4	5	2	1	3	89	23	1	2	5	27	23	1	1	17	12	54	1	1	7	26	6	1	1	0	#NULL!
2143	62	0	0	0	9	6	3	56	2	0	1	1	0	42	5	1	1	14	88	7	1	1	28	24	37	1	1	15	13	18	1	1	7	14	21	1	1	8	#NULL!	#NULL!	#NULL!	#NULL!	#NULL!	#NULL!	#NULL!	#NULL!	#NULL!	#NULL!	#NULL!
2144	60	0	0	0	8	7	0	56	0	0	1	1	0	7	6	1	1	0	42	5	1	1	14	88	7	1	1	28	24	37	1	1	15	15	22	1	1	9	101	21	1	1	8	#NULL!	#NULL!	#NULL!	#NULL!	#NULL!	#NULL!
2147	65	1	0	0	8	8	5	83	11	21	1	1	2	3	21	1	1	2	41	1	1	1	19	15	1	1	1	9	27	23	1	1	17	68	34	2	1	27	118	5	1	1	14	122	37	1	1	15	#NULL!
2150	65	0	0	0	21	5	0	214	20	4	1	1	0	88	7	1	1	28	24	37	1	1	15	42	5	1	1	14	44	6	1	1	0	#NULL!	#NULL!	#NULL!	#NULL!	#NULL!	#NULL!	#NULL!	#NULL!	#NULL!	#NULL!	#NULL!	#NULL!	#NULL!	#NULL!	#NULL!	#NULL!
2152	65	1	0	0	12	5	0	75	0	6	1	1	0	75	25	1	2	13	44	6	1	1	0	42	5	1	1	14	71	18	1	1	7	#NULL!	#NULL!	#NULL!	#NULL!	#NULL!	#NULL!	#NULL!	#NULL!	#NULL!	#NULL!	#NULL!	#NULL!	#NULL!	#NULL!	#NULL!	#NULL!
2154	75	0	0	1	3	5	3	189	42	5	1	1	14	13	18	1	1	2	53	6	2	1	0	101	25	2	1	8	113	56	1	1	35	#NULL!	#NULL!	#NULL!	#NULL!	#NULL!	#NULL!	#NULL!	#NULL!	#NULL!	#NULL!	#NULL!	#NULL!	#NULL!	#NULL!	#NULL!	#NULL!
2155	70	0	0	1	16	7	0	339	0	33	2	1	0	21	5	1	1	14	26	6	2	1	0	18	58	1	1	12	71	18	1	1	7	67	25	1	1	13	53	33	2	1	0	#NULL!	#NULL!	#NULL!	#NULL!	#NULL!	#NULL!
2157	70	1	0	1	6	9	2	177	73	6	1	1	0	42	5	1	1	14	20	6	1	1	0	50	15	1	1	11	12	54	1	1	7	27	23	1	2	17	91	23	1	2	17	55	6	1	1	0	53
2158	65	1	0	1	4	3	0	347	53	6	2	1	0	4	5	2	1	3	109	12	1	1	30	#NULL!	#NULL!	#NULL!	#NULL!	#NULL!	#NULL!	#NULL!	#NULL!	#NULL!	#NULL!	#NULL!	#NULL!	#NULL!	#NULL!	#NULL!	#NULL!	#NULL!	#NULL!	#NULL!	#NULL!	#NULL!	#NULL!	#NULL!	#NULL!	#NULL!	#NULL!
2162	60	0	0	1	5	7	3	176	0	33	2	1	0	42	5	1	1	14	26	6	2	1	0	18	58	1	1	12	44	6	2	1	0	17	15	2	1	11	214	65	1	1	21	#NULL!	#NULL!	#NULL!	#NULL!	#NULL!	#NULL!
2164	65	1	0	1	3	2	0	75	0	6	1	1	0	42	5	1	1	14	#NULL!	#NULL!	#NULL!	#NULL!	#NULL!	#NULL!	#NULL!	#NULL!	#NULL!	#NULL!	#NULL!	#NULL!	#NULL!	#NULL!	#NULL!	#NULL!	#NULL!	#NULL!	#NULL!	#NULL!	#NULL!	#NULL!	#NULL!	#NULL!	#NULL!	#NULL!	#NULL!	#NULL!	#NULL!	#NULL!	#NULL!
2165	60	0	0	1	7	6	0	322	0	6	1	1	0	2	6	1	1	0	44	6	1	1	0	88	7	1	1	28	24	37	1	1	15	14	25	1	1	8	#NULL!	#NULL!	#NULL!	#NULL!	#NULL!	#NULL!	#NULL!	#NULL!	#NULL!	#NULL!	#NULL!
2167	65	1	0	1	6	6	1	93	0	6	1	1	0	27	23	1	2	17	89	23	1	2	5	15	22	1	2	9	77	22	1	1	9	41	25	1	1	19	#NULL!	#NULL!	#NULL!	#NULL!	#NULL!	#NULL!	#NULL!	#NULL!	#NULL!	#NULL!	#NULL!
2168	61	1	0	1	2	7	1	83	26	6	2	1	0	9	9	1	1	0	42	5	1	1	14	102	14	1	1	5	27	23	1	2	17	91	23	1	2	17	89	23	1	1	5	#NULL!	#NULL!	#NULL!	#NULL!	#NULL!	#NULL!
2170	65	0	0	1	2	5	0	187	55	6	1	1	0	26	6	2	1	0	42	5	1	1	14	90	72	1	1	42	214	65	1	1	21	#NULL!	#NULL!	#NULL!	#NULL!	#NULL!	#NULL!	#NULL!	#NULL!	#NULL!	#NULL!	#NULL!	#NULL!	#NULL!	#NULL!	#NULL!	#NULL!
2171	85	0	0	1	4	8	0	83	0	9	1	1	0	47	9	2	1	0	42	5	1	1	14	109	12	1	1	30	102	14	1	1	5	27	23	1	1	17	91	23	1	1	17	89	23	1	1	5	#NULL!
2172	70	0	0	1	7	6	3	63	53	6	1	1	0	51	6	1	1	0	4	5	2	1	3	12	54	2	1	7	27	23	1	2	17	3	21	1	1	2	#NULL!	#NULL!	#NULL!	#NULL!	#NULL!	#NULL!	#NULL!	#NULL!	#NULL!	#NULL!	#NULL!
2177	62	1	0	1	2	4	0	397	20	6	1	1	0	53	6	1	1	0	42	5	1	1	14	24	37	1	1	15	#NULL!	#NULL!	#NULL!	#NULL!	#NULL!	#NULL!	#NULL!	#NULL!	#NULL!	#NULL!	#NULL!	#NULL!	#NULL!	#NULL!	#NULL!	#NULL!	#NULL!	#NULL!	#NULL!	#NULL!	#NULL!
2178	80	0	0	1	3	8	0	12	0	6	1	1	0	44	6	1	1	0	42	5	1	1	14	72	7	1	1	28	24	37	1	1	15	141	86	1	1	44	27	23	1	2	17	91	23	1	2	17	#NULL!
2179	85	1	0	1	3	5	0	96	26	6	2	1	0	42	5	1	1	14	53	6	2	1	0	109	12	1	1	35	214	65	1	1	21	#NULL!	#NULL!	#NULL!	#NULL!	#NULL!	#NULL!	#NULL!	#NULL!	#NULL!	#NULL!	#NULL!	#NULL!	#NULL!	#NULL!	#NULL!	#NULL!
2180	60	0	0	1	4	5	0	166	0	6	1	1	0	44	6	1	1	0	21	5	1	1	14	90	41	1	1	39	141	86	1	1	44	#NULL!	#NULL!	#NULL!	#NULL!	#NULL!	#NULL!	#NULL!	#NULL!	#NULL!	#NULL!	#NULL!	#NULL!	#NULL!	#NULL!	#NULL!	#NULL!
2181	75	0	0	1	2	6	1	83	0	9	1	1	0	9	9	1	1	0	42	5	1	1	14	27	23	1	2	17	91	23	1	2	17	102	14	1	1	5	#NULL!	#NULL!	#NULL!	#NULL!	#NULL!	#NULL!	#NULL!	#NULL!	#NULL!	#NULL!	#NULL!
2184	80	0	0	1	6	6	1	30	9	6	1	1	0	102	14	1	1	5	27	23	1	1	17	91	23	1	1	17	89	23	1	2	5	42	5	1	1	14	#NULL!	#NULL!	#NULL!	#NULL!	#NULL!	#NULL!	#NULL!	#NULL!	#NULL!	#NULL!	#NULL!
2189	62	0	0	1	3	7	0	108	0	6	1	1	0	50	15	1	1	11	81	15	1	1	11	102	10	1	1	5	27	23	1	1	17	91	23	1	1	17	118	5	1	1	14	#NULL!	#NULL!	#NULL!	#NULL!	#NULL!	#NULL!
2190	72	0	0	1	10	6	1	288	26	6	1	1	0	9	9	1	1	0	42	5	1	1	14	102	10	1	1	5	27	23	1	1	17	71	18	1	1	7	#NULL!	#NULL!	#NULL!	#NULL!	#NULL!	#NULL!	#NULL!	#NULL!	#NULL!	#NULL!	#NULL!
2196	86	0	0	1	4	7	4	87	0	6	1	1	0	1	1	1	1	1	101	21	1	1	8	3	21	1	1	2	11	21	1	1	7	4	5	2	1	3	6	8	1	1	4	#NULL!	#NULL!	#NULL!	#NULL!	#NULL!	#NULL!
2198	60	1	0	1	3	5	1	83	9	9	1	1	0	102	14	1	1	5	27	23	1	1	17	91	23	1	1	17	89	23	1	2	5	#NULL!	#NULL!	#NULL!	#NULL!	#NULL!	#NULL!	#NULL!	#NULL!	#NULL!	#NULL!	#NULL!	#NULL!	#NULL!	#NULL!	#NULL!	#NULL!
2202	75	1	0	1	2	2	0	14	0	6	1	1	0	12	18	1	1	7	#NULL!	#NULL!	#NULL!	#NULL!	#NULL!	#NULL!	#NULL!	#NULL!	#NULL!	#NULL!	#NULL!	#NULL!	#NULL!	#NULL!	#NULL!	#NULL!	#NULL!	#NULL!	#NULL!	#NULL!	#NULL!	#NULL!	#NULL!	#NULL!	#NULL!	#NULL!	#NULL!	#NULL!	#NULL!	#NULL!	#NULL!
2206	70	1	0	1	7	4	0	351	0	6	1	1	0	21	5	1	1	14	102	10	1	1	5	27	23	1	1	17	#NULL!	#NULL!	#NULL!	#NULL!	#NULL!	#NULL!	#NULL!	#NULL!	#NULL!	#NULL!	#NULL!	#NULL!	#NULL!	#NULL!	#NULL!	#NULL!	#NULL!	#NULL!	#NULL!	#NULL!	#NULL!
2208	70	0	0	1	5	6	0	228	0	6	1	1	0	42	5	1	1	14	8	10	1	1	5	50	15	1	1	11	81	15	2	1	11	#NULL!	#NULL!	#NULL!	#NULL!	#NULL!	#NULL!	#NULL!	#NULL!	#NULL!	#NULL!	#NULL!	#NULL!	#NULL!	#NULL!	#NULL!	#NULL!
2209	70	1	0	1	4	6	1	31	9	9	1	1	0	102	14	1	1	5	12	21	1	1	7	91	23	1	1	17	89	23	1	1	5	27	23	1	1	17	#NULL!	#NULL!	#NULL!	#NULL!	#NULL!	#NULL!	#NULL!	#NULL!	#NULL!	#NULL!	#NULL!
2210	70	0	0	1	6	4	0	40	2	6	1	1	0	5	6	1	1	0	72	7	1	1	28	27	23	1	2	17	#NULL!	#NULL!	#NULL!	#NULL!	#NULL!	#NULL!	#NULL!	#NULL!	#NULL!	#NULL!	#NULL!	#NULL!	#NULL!	#NULL!	#NULL!	#NULL!	#NULL!	#NULL!	#NULL!	#NULL!	#NULL!
2212	65	0	0	1	6	4	0	102	5	6	1	1	0	49	6	1	1	0	4	5	2	1	3	139	7	2	1	28	#NULL!	#NULL!	#NULL!	#NULL!	#NULL!	#NULL!	#NULL!	#NULL!	#NULL!	#NULL!	#NULL!	#NULL!	#NULL!	#NULL!	#NULL!	#NULL!	#NULL!	#NULL!	#NULL!	#NULL!	#NULL!
2213	77	1	0	1	6	8	2	75	26	6	2	1	0	15	22	1	1	9	21	5	1	1	14	3	18	1	1	2	6	8	1	1	4	9	6	1	1	0	92	37	1	1	15	12	54	2	1	7	#NULL!
2215	72	0	0	1	8	4	0	75	0	6	1	1	0	21	5	1	1	14	27	23	1	1	17	113	56	1	1	35	#NULL!	#NULL!	#NULL!	#NULL!	#NULL!	#NULL!	#NULL!	#NULL!	#NULL!	#NULL!	#NULL!	#NULL!	#NULL!	#NULL!	#NULL!	#NULL!	#NULL!	#NULL!	#NULL!	#NULL!	#NULL!
2216	65	0	0	1	7	6	0	75	7	6	2	1	0	21	5	1	1	14	9	6	1	1	0	27	23	1	2	17	238	131	1	1	66	63	65	1	1	21	#NULL!	#NULL!	#NULL!	#NULL!	#NULL!	#NULL!	#NULL!	#NULL!	#NULL!	#NULL!	#NULL!
2218	78	0	0	1	5	2	0	362	2	6	1	1	0	44	6	1	1	0	#NULL!	#NULL!	#NULL!	#NULL!	#NULL!	#NULL!	#NULL!	#NULL!	#NULL!	#NULL!	#NULL!	#NULL!	#NULL!	#NULL!	#NULL!	#NULL!	#NULL!	#NULL!	#NULL!	#NULL!	#NULL!	#NULL!	#NULL!	#NULL!	#NULL!	#NULL!	#NULL!	#NULL!	#NULL!	#NULL!	#NULL!
2219	65	1	0	1	8	4	1	75	53	6	1	1	0	9	9	1	1	0	42	5	1	1	14	102	14	1	1	5	#NULL!	#NULL!	#NULL!	#NULL!	#NULL!	#NULL!	#NULL!	#NULL!	#NULL!	#NULL!	#NULL!	#NULL!	#NULL!	#NULL!	#NULL!	#NULL!	#NULL!	#NULL!	#NULL!	#NULL!	#NULL!
2220	80	0	0	1	5	4	0	75	26	6	2	1	0	21	5	1	1	14	113	56	1	1	35	109	12	1	1	30	#NULL!	#NULL!	#NULL!	#NULL!	#NULL!	#NULL!	#NULL!	#NULL!	#NULL!	#NULL!	#NULL!	#NULL!	#NULL!	#NULL!	#NULL!	#NULL!	#NULL!	#NULL!	#NULL!	#NULL!	#NULL!
2221	62	0	0	1	12	6	0	166	0	6	1	1	0	44	6	1	1	0	90	41	1	1	39	141	86	1	1	44	83	41	1	1	0	42	5	1	1	14	#NULL!	#NULL!	#NULL!	#NULL!	#NULL!	#NULL!	#NULL!	#NULL!	#NULL!	#NULL!	#NULL!
2223	65	0	0	1	7	7	0	165	26	6	2	1	0	9	9	1	1	0	21	5	1	1	14	4	5	1	1	3	27	23	1	1	17	61	63	1	1	25	63	65	1	1	21	#NULL!	#NULL!	#NULL!	#NULL!	#NULL!	#NULL!
2224	60	0	0	1	4	4	0	161	0	6	1	1	0	7	6	1	1	0	19	28	2	1	13	6	8	1	1	4	#NULL!	#NULL!	#NULL!	#NULL!	#NULL!	#NULL!	#NULL!	#NULL!	#NULL!	#NULL!	#NULL!	#NULL!	#NULL!	#NULL!	#NULL!	#NULL!	#NULL!	#NULL!	#NULL!	#NULL!	#NULL!
2232	60	0	0	1	6	7	0	75	26	13	2	1	0	4	5	2	1	3	9	13	1	1	0	90	41	1	1	39	27	23	2	1	17	89	23	1	1	5	67	25	1	1	13	#NULL!	#NULL!	#NULL!	#NULL!	#NULL!	#NULL!
2233	73	1	0	1	7	5	0	14	21	32	1	1	14	2	6	1	1	0	12	500	1	1	7	31	25	2	1	8	15	25	1	1	9	#NULL!	#NULL!	#NULL!	#NULL!	#NULL!	#NULL!	#NULL!	#NULL!	#NULL!	#NULL!	#NULL!	#NULL!	#NULL!	#NULL!	#NULL!	#NULL!
2234	73	1	0	1	3	6	1	83	0	9	1	1	0	9	9	1	1	0	42	5	1	1	14	27	23	1	2	17	91	23	1	2	17	102	14	1	1	5	#NULL!	#NULL!	#NULL!	#NULL!	#NULL!	#NULL!	#NULL!	#NULL!	#NULL!	#NULL!	#NULL!
2235	70	1	0	1	9	11	8	83	27	23	1	1	17	89	23	1	2	5	91	59	1	1	17	9	6	1	1	0	47	6	1	1	0	102	59	2	1	5	15	22	1	1	9	12	19	1	1	7	1
2240	70	0	0	1	8	5	3	87	42	5	1	1	14	13	18	1	1	2	53	6	2	1	0	101	25	2	1	8	113	56	1	1	35	#NULL!	#NULL!	#NULL!	#NULL!	#NULL!	#NULL!	#NULL!	#NULL!	#NULL!	#NULL!	#NULL!	#NULL!	#NULL!	#NULL!	#NULL!	#NULL!
2241	72	0	0	1	19	9	0	31	9	9	1	1	0	27	23	1	1	17	91	23	1	1	17	89	23	1	1	5	90	72	1	1	42	26	6	2	1	0	141	86	1	1	44	263	65	1	1	21	214
2246	70	0	0	1	7	8	0	83	16	23	1	1	10	99	26	1	1	31	27	36	1	1	17	91	59	1	1	17	89	23	1	1	5	102	59	1	1	5	135	59	1	1	17	12	54	1	1	7	#NULL!
2248	75	1	0	1	6	7	1	83	26	6	2	1	0	9	9	1	1	0	42	5	1	1	14	102	14	1	1	5	27	23	1	2	17	91	23	1	2	17	89	23	1	1	5	#NULL!	#NULL!	#NULL!	#NULL!	#NULL!	#NULL!
2249	60	1	0	1	8	6	1	31	9	9	1	1	0	102	14	1	1	5	12	21	1	1	7	91	23	1	1	17	89	23	1	1	5	27	23	1	1	17	#NULL!	#NULL!	#NULL!	#NULL!	#NULL!	#NULL!	#NULL!	#NULL!	#NULL!	#NULL!	#NULL!
2251	60	0	0	1	15	8	1	142	0	6	1	1	0	9	6	1	1	0	92	37	1	1	15	21	5	1	1	14	102	10	1	1	5	89	23	1	2	5	238	131	1	1	66	12	54	1	2	7	#NULL!
2252	65	1	0	1	13	8	0	31	16	23	1	1	10	99	26	1	1	31	27	36	1	1	17	91	59	1	1	17	89	23	1	1	5	102	59	1	1	5	135	59	1	1	17	12	54	1	1	7	#NULL!
2253	80	0	0	1	7	8	0	83	16	23	1	1	10	99	26	1	1	31	27	36	1	1	17	91	59	1	1	17	89	23	1	1	5	102	59	1	1	5	135	59	1	1	17	12	54	1	1	7	#NULL!
2254	75	1	0	1	10	6	1	31	9	9	1	1	0	102	14	1	1	5	12	21	1	1	7	91	23	1	1	17	89	23	1	1	5	27	23	1	1	17	#NULL!	#NULL!	#NULL!	#NULL!	#NULL!	#NULL!	#NULL!	#NULL!	#NULL!	#NULL!	#NULL!
2255	75	1	0	1	4	7	1	31	9	13	1	1	0	12	24	1	1	7	27	36	1	1	17	91	59	1	1	17	89	23	1	1	5	102	59	1	1	5	254	7	1	1	28	#NULL!	#NULL!	#NULL!	#NULL!	#NULL!	#NULL!
2257	85	1	0	1	8	6	1	31	9	9	1	1	0	102	14	1	1	5	12	21	1	1	7	91	23	1	1	17	89	23	1	1	5	27	23	1	1	17	#NULL!	#NULL!	#NULL!	#NULL!	#NULL!	#NULL!	#NULL!	#NULL!	#NULL!	#NULL!	#NULL!
2258	67	1	0	1	2	9	0	31	9	9	1	1	0	27	23	1	1	17	91	23	1	1	17	89	23	1	1	5	90	72	1	1	42	26	6	2	1	0	141	86	1	1	44	263	65	1	1	21	214
2261	66	1	0	1	7	5	0	110	0	6	1	1	0	4	5	1	1	3	3	18	1	1	2	6	8	1	1	4	91	23	1	1	17	#NULL!	#NULL!	#NULL!	#NULL!	#NULL!	#NULL!	#NULL!	#NULL!	#NULL!	#NULL!	#NULL!	#NULL!	#NULL!	#NULL!	#NULL!	#NULL!
2263	75	1	0	1	8	8	0	83	0	9	1	1	0	47	9	2	1	0	42	5	1	1	14	109	12	1	1	30	102	14	1	1	5	27	23	1	1	17	91	23	1	1	17	89	23	1	1	5	#NULL!
2264	78	0	0	1	2	8	1	83	9	9	1	1	0	12	54	1	1	7	4	5	1	1	3	16	23	1	1	10	102	14	1	1	5	27	23	1	1	17	91	23	2	1	17	89	23	1	1	5	#NULL!
2265	65	1	0	1	2	5	1	83	9	9	1	1	0	102	14	1	1	5	27	23	1	1	17	91	23	1	1	17	89	23	1	2	5	#NULL!	#NULL!	#NULL!	#NULL!	#NULL!	#NULL!	#NULL!	#NULL!	#NULL!	#NULL!	#NULL!	#NULL!	#NULL!	#NULL!	#NULL!	#NULL!
2266	70	1	0	1	3	5	1	83	9	9	1	1	0	102	14	1	1	5	27	23	1	1	17	91	23	1	1	17	89	23	1	2	5	#NULL!	#NULL!	#NULL!	#NULL!	#NULL!	#NULL!	#NULL!	#NULL!	#NULL!	#NULL!	#NULL!	#NULL!	#NULL!	#NULL!	#NULL!	#NULL!
2267	65	1	0	1	12	7	1	288	9	13	1	1	0	12	24	1	1	7	27	36	1	1	17	91	59	1	1	17	89	23	1	1	5	102	59	1	1	5	254	7	1	1	28	#NULL!	#NULL!	#NULL!	#NULL!	#NULL!	#NULL!
2268	65	0	0	1	2	8	1	288	0	9	1	1	0	53	6	2	1	0	27	23	1	1	17	89	23	1	1	5	12	54	1	1	7	42	5	1	1	14	34	22	1	1	9	249	131	1	1	66	#NULL!
2269	65	1	0	1	3	7	0	75	26	13	2	1	0	4	5	2	1	3	9	13	1	1	0	90	41	1	1	39	27	23	2	1	17	89	23	1	1	5	67	25	1	1	13	#NULL!	#NULL!	#NULL!	#NULL!	#NULL!	#NULL!
2270	65	1	0	1	4	4	0	351	0	6	1	1	0	21	5	1	1	14	102	10	1	1	5	27	23	1	1	17	#NULL!	#NULL!	#NULL!	#NULL!	#NULL!	#NULL!	#NULL!	#NULL!	#NULL!	#NULL!	#NULL!	#NULL!	#NULL!	#NULL!	#NULL!	#NULL!	#NULL!	#NULL!	#NULL!	#NULL!	#NULL!
2271	86	1	0	1	9	9	0	31	9	9	1	1	0	27	23	1	1	17	91	23	1	1	17	89	23	1	1	5	90	72	1	1	42	26	6	2	1	0	141	86	1	1	44	263	65	1	1	21	214
2272	90	1	0	1	2	7	0	326	26	6	2	1	0	9	9	1	1	0	21	5	1	1	14	4	5	1	1	3	27	23	1	1	17	61	63	1	1	25	63	65	1	1	21	#NULL!	#NULL!	#NULL!	#NULL!	#NULL!	#NULL!
2273	60	0	0	1	4	6	0	311	26	6	2	1	0	47	9	1	1	0	4	5	2	1	3	102	14	1	1	5	109	12	1	1	30	250	132	1	1	12	#NULL!	#NULL!	#NULL!	#NULL!	#NULL!	#NULL!	#NULL!	#NULL!	#NULL!	#NULL!	#NULL!
2276	71	0	0	1	2	2	0	75	0	6	1	1	0	42	5	1	1	14	#NULL!	#NULL!	#NULL!	#NULL!	#NULL!	#NULL!	#NULL!	#NULL!	#NULL!	#NULL!	#NULL!	#NULL!	#NULL!	#NULL!	#NULL!	#NULL!	#NULL!	#NULL!	#NULL!	#NULL!	#NULL!	#NULL!	#NULL!	#NULL!	#NULL!	#NULL!	#NULL!	#NULL!	#NULL!	#NULL!	#NULL!
2279	75	0	0	1	2	7	0	75	26	13	2	1	0	4	5	2	1	3	9	13	1	1	0	90	41	1	1	39	27	23	2	1	17	89	23	1	1	5	67	25	1	1	13	#NULL!	#NULL!	#NULL!	#NULL!	#NULL!	#NULL!
2280	70	1	0	1	5	4	0	75	26	6	2	1	0	42	5	1	1	14	63	92	1	1	21	90	41	1	1	39	#NULL!	#NULL!	#NULL!	#NULL!	#NULL!	#NULL!	#NULL!	#NULL!	#NULL!	#NULL!	#NULL!	#NULL!	#NULL!	#NULL!	#NULL!	#NULL!	#NULL!	#NULL!	#NULL!	#NULL!	#NULL!
2281	60	1	0	1	2	5	0	75	0	50	2	1	0	53	6	1	1	0	8	10	1	2	5	42	5	1	1	14	113	56	1	1	35	#NULL!	#NULL!	#NULL!	#NULL!	#NULL!	#NULL!	#NULL!	#NULL!	#NULL!	#NULL!	#NULL!	#NULL!	#NULL!	#NULL!	#NULL!	#NULL!
2282	76	1	0	1	7	4	1	75	53	6	1	1	0	9	9	1	1	0	42	5	1	1	14	102	14	1	1	5	#NULL!	#NULL!	#NULL!	#NULL!	#NULL!	#NULL!	#NULL!	#NULL!	#NULL!	#NULL!	#NULL!	#NULL!	#NULL!	#NULL!	#NULL!	#NULL!	#NULL!	#NULL!	#NULL!	#NULL!	#NULL!
2284	75	1	0	1	3	4	0	347	0	50	2	1	0	21	5	1	1	14	44	6	1	1	0	71	18	1	1	7	#NULL!	#NULL!	#NULL!	#NULL!	#NULL!	#NULL!	#NULL!	#NULL!	#NULL!	#NULL!	#NULL!	#NULL!	#NULL!	#NULL!	#NULL!	#NULL!	#NULL!	#NULL!	#NULL!	#NULL!	#NULL!
2288	75	1	0	1	4	6	1	93	0	6	1	1	0	27	23	1	2	17	89	23	1	2	5	15	22	1	2	9	77	22	1	1	9	41	25	1	1	19	#NULL!	#NULL!	#NULL!	#NULL!	#NULL!	#NULL!	#NULL!	#NULL!	#NULL!	#NULL!	#NULL!
2289	60	1	0	1	3	4	0	75	26	6	2	1	0	42	5	1	1	14	63	92	1	1	21	90	41	1	1	39	#NULL!	#NULL!	#NULL!	#NULL!	#NULL!	#NULL!	#NULL!	#NULL!	#NULL!	#NULL!	#NULL!	#NULL!	#NULL!	#NULL!	#NULL!	#NULL!	#NULL!	#NULL!	#NULL!	#NULL!	#NULL!
2291	62	0	0	1	3	7	2	87	18	6	1	1	12	42	5	1	1	14	17	15	1	1	11	55	6	1	1	0	53	6	1	1	0	89	23	1	1	5	91	23	1	1	17	#NULL!	#NULL!	#NULL!	#NULL!	#NULL!	#NULL!
2292	60	0	0	1	3	8	3	147	0	0	1	1	0	8	11	1	1	5	42	5	1	1	14	27	23	1	1	17	3	21	1	1	2	44	6	1	1	0	20	6	1	1	5	47	6	1	1	0	#NULL!
2293	60	1	0	1	2	5	0	214	20	4	2	1	0	44	6	1	1	0	21	5	1	1	14	88	7	1	1	28	92	37	1	1	15	#NULL!	#NULL!	#NULL!	#NULL!	#NULL!	#NULL!	#NULL!	#NULL!	#NULL!	#NULL!	#NULL!	#NULL!	#NULL!	#NULL!	#NULL!	#NULL!
2295	70	0	0	1	3	6	2	161	19	28	2	1	13	44	6	1	1	0	21	88	1	1	14	70	25	1	1	8	67	25	1	1	13	53	6	2	1	0	#NULL!	#NULL!	#NULL!	#NULL!	#NULL!	#NULL!	#NULL!	#NULL!	#NULL!	#NULL!	#NULL!
2299	65	0	0	1	7	6	3	87	3	16	1	1	2	67	25	1	1	13	125	25	1	1	19	6	8	1	1	4	4	5	1	1	3	0	6	1	1	0	#NULL!	#NULL!	#NULL!	#NULL!	#NULL!	#NULL!	#NULL!	#NULL!	#NULL!	#NULL!	#NULL!
2300	65	0	0	1	8	5	3	87	3	16	1	1	2	2	6	1	1	0	6	8	1	1	4	15	22	1	1	9	123	25	1	1	18	#NULL!	#NULL!	#NULL!	#NULL!	#NULL!	#NULL!	#NULL!	#NULL!	#NULL!	#NULL!	#NULL!	#NULL!	#NULL!	#NULL!	#NULL!	#NULL!
2303	65	1	0	1	1	6	3	51	0	6	1	1	0	8	11	1	1	5	42	5	1	1	14	17	15	1	1	11	72	7	1	1	28	24	37	1	1	15	#NULL!	#NULL!	#NULL!	#NULL!	#NULL!	#NULL!	#NULL!	#NULL!	#NULL!	#NULL!	#NULL!
2304	62	0	0	1	7	2	0	229	0	6	1	1	0	105	29	1	1	32	#NULL!	#NULL!	#NULL!	#NULL!	#NULL!	#NULL!	#NULL!	#NULL!	#NULL!	#NULL!	#NULL!	#NULL!	#NULL!	#NULL!	#NULL!	#NULL!	#NULL!	#NULL!	#NULL!	#NULL!	#NULL!	#NULL!	#NULL!	#NULL!	#NULL!	#NULL!	#NULL!	#NULL!	#NULL!	#NULL!	#NULL!
2306	60	0	0	1	3	7	0	66	0	33	1	1	0	103	29	1	1	32	8	60	1	1	5	4	5	1	1	3	61	63	1	1	25	21	5	1	2	14	141	63	1	1	35	#NULL!	#NULL!	#NULL!	#NULL!	#NULL!	#NULL!
2310	70	1	0	1	8	4	3	378	79	21	2	1	8	42	5	1	1	14	175	119	1	1	24	184	34	2	1	13	#NULL!	#NULL!	#NULL!	#NULL!	#NULL!	#NULL!	#NULL!	#NULL!	#NULL!	#NULL!	#NULL!	#NULL!	#NULL!	#NULL!	#NULL!	#NULL!	#NULL!	#NULL!	#NULL!	#NULL!	#NULL!
2312	60	1	0	2	4	2	0	316	79	25	1	1	8	6	8	1	1	4	#NULL!	#NULL!	#NULL!	#NULL!	#NULL!	#NULL!	#NULL!	#NULL!	#NULL!	#NULL!	#NULL!	#NULL!	#NULL!	#NULL!	#NULL!	#NULL!	#NULL!	#NULL!	#NULL!	#NULL!	#NULL!	#NULL!	#NULL!	#NULL!	#NULL!	#NULL!	#NULL!	#NULL!	#NULL!	#NULL!	#NULL!
2314	60	0	0	2	2	10	4	206	12	21	1	1	7	3	21	1	1	2	11	21	1	1	2	6	8	1	1	4	142	5	1	1	14	0	9	1	1	0	15	22	1	1	9	89	23	1	2	17	91
2315	62	0	0	2	4	8	5	206	12	21	1	1	7	3	21	1	1	2	11	21	1	1	2	6	8	1	1	4	69	34	1	1	27	41	25	1	1	19	28	21	1	1	8	175	119	1	1	24	#NULL!
2316	75	0	0	2	6	5	2	157	5	9	1	1	0	26	6	2	1	0	15	22	1	1	9	3	18	1	1	2	101	1	1	1	8	#NULL!	#NULL!	#NULL!	#NULL!	#NULL!	#NULL!	#NULL!	#NULL!	#NULL!	#NULL!	#NULL!	#NULL!	#NULL!	#NULL!	#NULL!	#NULL!
2326	64	1	0	2	4	7	0	181	0	6	1	1	0	4	5	1	1	3	88	7	1	1	28	12	54	1	1	7	15	22	1	2	9	77	22	1	1	9	184	25	1	1	13	#NULL!	#NULL!	#NULL!	#NULL!	#NULL!	#NULL!
2328	75	0	0	2	4	5	3	57	3	21	1	1	2	11	21	1	1	7	6	8	1	1	4	29	25	1	1	18	28	21	1	1	8	#NULL!	#NULL!	#NULL!	#NULL!	#NULL!	#NULL!	#NULL!	#NULL!	#NULL!	#NULL!	#NULL!	#NULL!	#NULL!	#NULL!	#NULL!	#NULL!
2329	65	0	0	2	5	5	2	238	3	21	1	1	2	11	21	1	1	7	6	8	1	1	4	29	25	1	1	18	69	34	1	1	27	#NULL!	#NULL!	#NULL!	#NULL!	#NULL!	#NULL!	#NULL!	#NULL!	#NULL!	#NULL!	#NULL!	#NULL!	#NULL!	#NULL!	#NULL!	#NULL!
2330	70	1	0	2	5	11	5	206	3	21	1	1	2	11	21	1	1	7	6	8	1	1	4	42	5	1	1	14	44	6	1	1	0	5	6	1	1	0	88	7	1	1	28	24	37	1	1	15	12
2332	73	0	0	2	4	5	3	238	3	21	1	1	2	11	21	1	1	7	6	8	1	1	4	29	25	1	1	18	68	34	2	1	27	#NULL!	#NULL!	#NULL!	#NULL!	#NULL!	#NULL!	#NULL!	#NULL!	#NULL!	#NULL!	#NULL!	#NULL!	#NULL!	#NULL!	#NULL!	#NULL!
2334	68	1	0	2	5	6	2	238	3	21	1	1	2	11	21	1	1	7	6	8	1	1	4	0	6	1	1	0	69	34	1	1	27	28	21	1	1	8	#NULL!	#NULL!	#NULL!	#NULL!	#NULL!	#NULL!	#NULL!	#NULL!	#NULL!	#NULL!	#NULL!
2335	72	0	0	2	6	6	4	57	3	21	1	1	2	11	21	1	1	7	6	8	1	1	4	31	25	1	1	19	101	21	2	1	8	251	8	1	1	70	#NULL!	#NULL!	#NULL!	#NULL!	#NULL!	#NULL!	#NULL!	#NULL!	#NULL!	#NULL!	#NULL!
2336	75	1	0	2	5	5	0	157	11	21	1	1	7	0	9	1	1	0	15	1	1	1	9	41	25	1	1	19	69	34	1	1	27	#NULL!	#NULL!	#NULL!	#NULL!	#NULL!	#NULL!	#NULL!	#NULL!	#NULL!	#NULL!	#NULL!	#NULL!	#NULL!	#NULL!	#NULL!	#NULL!
2338	72	0	0	2	4	3	2	157	13	18	1	1	7	15	1	1	1	9	0	6	1	1	0	#NULL!	#NULL!	#NULL!	#NULL!	#NULL!	#NULL!	#NULL!	#NULL!	#NULL!	#NULL!	#NULL!	#NULL!	#NULL!	#NULL!	#NULL!	#NULL!	#NULL!	#NULL!	#NULL!	#NULL!	#NULL!	#NULL!	#NULL!	#NULL!	#NULL!	#NULL!
2341	70	1	0	2	4	5	2	238	3	21	1	1	2	11	21	1	1	7	6	8	1	1	4	123	25	1	1	18	69	34	1	1	27	#NULL!	#NULL!	#NULL!	#NULL!	#NULL!	#NULL!	#NULL!	#NULL!	#NULL!	#NULL!	#NULL!	#NULL!	#NULL!	#NULL!	#NULL!	#NULL!
2342	62	0	0	2	3	6	3	238	3	21	1	1	2	11	21	1	1	7	6	8	1	1	4	29	25	1	1	18	121	47	1	1	36	119	1	1	1	27	#NULL!	#NULL!	#NULL!	#NULL!	#NULL!	#NULL!	#NULL!	#NULL!	#NULL!	#NULL!	#NULL!
2343	60	0	0	2	4	5	2	13	3	21	1	1	2	0	6	1	1	0	29	25	1	1	18	69	34	2	1	27	15	22	1	1	9	#NULL!	#NULL!	#NULL!	#NULL!	#NULL!	#NULL!	#NULL!	#NULL!	#NULL!	#NULL!	#NULL!	#NULL!	#NULL!	#NULL!	#NULL!	#NULL!
2344	65	0	0	2	4	5	2	238	3	21	1	1	2	11	21	1	1	7	0	6	1	1	0	142	5	1	1	14	68	34	2	1	27	#NULL!	#NULL!	#NULL!	#NULL!	#NULL!	#NULL!	#NULL!	#NULL!	#NULL!	#NULL!	#NULL!	#NULL!	#NULL!	#NULL!	#NULL!	#NULL!
2345	60	1	0	2	5	6	3	238	3	21	1	1	2	11	21	1	1	7	6	8	1	1	4	0	6	1	1	0	21	5	1	1	14	14	25	1	1	8	#NULL!	#NULL!	#NULL!	#NULL!	#NULL!	#NULL!	#NULL!	#NULL!	#NULL!	#NULL!	#NULL!
2346	67	0	0	2	5	9	4	7	12	21	1	1	7	3	21	1	1	2	11	21	1	1	2	6	8	1	1	4	27	23	1	1	17	91	23	1	1	17	89	23	1	2	5	9	9	1	1	0	15
2348	76	0	0	2	5	4	3	238	12	21	1	1	7	3	21	1	1	2	11	21	1	1	2	6	8	1	1	4	#NULL!	#NULL!	#NULL!	#NULL!	#NULL!	#NULL!	#NULL!	#NULL!	#NULL!	#NULL!	#NULL!	#NULL!	#NULL!	#NULL!	#NULL!	#NULL!	#NULL!	#NULL!	#NULL!	#NULL!	#NULL!
2349	64	0	0	2	3	6	3	7	3	21	1	1	2	11	21	1	1	7	6	8	1	1	4	29	25	1	1	18	119	34	2	1	27	121	47	1	1	36	#NULL!	#NULL!	#NULL!	#NULL!	#NULL!	#NULL!	#NULL!	#NULL!	#NULL!	#NULL!	#NULL!
2350	75	1	0	2	4	4	2	7	3	21	1	1	2	0	6	1	1	0	69	34	1	1	27	177	25	1	1	9	#NULL!	#NULL!	#NULL!	#NULL!	#NULL!	#NULL!	#NULL!	#NULL!	#NULL!	#NULL!	#NULL!	#NULL!	#NULL!	#NULL!	#NULL!	#NULL!	#NULL!	#NULL!	#NULL!	#NULL!	#NULL!
2351	65	0	0	2	7	8	3	69	12	21	1	1	7	3	21	1	1	2	11	21	1	1	2	6	8	1	1	4	0	6	1	1	0	69	34	1	1	27	27	23	1	1	17	74	6	2	1	0	#NULL!
2352	66	0	0	2	4	6	2	206	3	21	1	1	2	11	21	1	1	7	6	8	1	1	4	29	25	1	1	18	119	34	2	1	27	142	5	1	1	14	#NULL!	#NULL!	#NULL!	#NULL!	#NULL!	#NULL!	#NULL!	#NULL!	#NULL!	#NULL!	#NULL!
2358	62	0	0	2	5	3	0	69	42	5	1	1	14	82	25	1	1	19	74	6	2	1	0	#NULL!	#NULL!	#NULL!	#NULL!	#NULL!	#NULL!	#NULL!	#NULL!	#NULL!	#NULL!	#NULL!	#NULL!	#NULL!	#NULL!	#NULL!	#NULL!	#NULL!	#NULL!	#NULL!	#NULL!	#NULL!	#NULL!	#NULL!	#NULL!	#NULL!	#NULL!
2359	63	0	0	2	3	5	0	214	20	6	1	1	0	44	6	1	1	0	4	5	1	1	3	214	65	1	1	21	90	72	1	1	42	#NULL!	#NULL!	#NULL!	#NULL!	#NULL!	#NULL!	#NULL!	#NULL!	#NULL!	#NULL!	#NULL!	#NULL!	#NULL!	#NULL!	#NULL!	#NULL!
2360	73	0	0	2	7	9	3	206	3	21	1	1	2	0	9	1	1	0	42	5	1	1	14	15	22	1	1	9	14	25	1	1	8	9	9	1	1	0	27	23	1	1	17	91	23	1	1	17	89
2361	80	0	0	2	2	3	0	62	11	18	1	1	7	101	1	1	1	8	9	6	1	1	0	#NULL!	#NULL!	#NULL!	#NULL!	#NULL!	#NULL!	#NULL!	#NULL!	#NULL!	#NULL!	#NULL!	#NULL!	#NULL!	#NULL!	#NULL!	#NULL!	#NULL!	#NULL!	#NULL!	#NULL!	#NULL!	#NULL!	#NULL!	#NULL!	#NULL!	#NULL!
2368	68	0	0	2	3	7	5	206	3	21	1	1	2	11	21	1	1	7	6	8	1	1	4	101	21	1	1	8	69	34	1	1	27	121	47	1	1	36	34	22	1	1	9	#NULL!	#NULL!	#NULL!	#NULL!	#NULL!	#NULL!
2369	60	0	0	2	2	5	4	26	13	21	1	1	7	101	21	1	1	8	177	20	1	1	9	6	8	1	1	4	142	5	1	1	14	#NULL!	#NULL!	#NULL!	#NULL!	#NULL!	#NULL!	#NULL!	#NULL!	#NULL!	#NULL!	#NULL!	#NULL!	#NULL!	#NULL!	#NULL!	#NULL!
2370	65	0	0	2	2	6	3	206	13	21	1	1	7	14	25	1	1	8	6	8	1	1	4	109	12	1	1	30	179	5	1	1	14	133	32	1	1	38	#NULL!	#NULL!	#NULL!	#NULL!	#NULL!	#NULL!	#NULL!	#NULL!	#NULL!	#NULL!	#NULL!
2372	60	1	0	2	2	6	4	57	3	21	1	1	2	11	21	1	1	7	6	8	1	1	4	31	25	1	1	19	101	21	2	1	8	251	8	1	1	70	#NULL!	#NULL!	#NULL!	#NULL!	#NULL!	#NULL!	#NULL!	#NULL!	#NULL!	#NULL!	#NULL!
2374	73	0	0	2	2	5	1	57	11	18	1	1	7	101	1	1	1	8	6	8	1	1	4	69	34	1	1	27	179	5	1	1	14	#NULL!	#NULL!	#NULL!	#NULL!	#NULL!	#NULL!	#NULL!	#NULL!	#NULL!	#NULL!	#NULL!	#NULL!	#NULL!	#NULL!	#NULL!	#NULL!
2384	65	1	0	2	4	4	2	7	3	21	1	1	2	0	6	1	1	0	69	34	1	1	27	177	25	1	1	9	#NULL!	#NULL!	#NULL!	#NULL!	#NULL!	#NULL!	#NULL!	#NULL!	#NULL!	#NULL!	#NULL!	#NULL!	#NULL!	#NULL!	#NULL!	#NULL!	#NULL!	#NULL!	#NULL!	#NULL!	#NULL!
2387	65	0	0	2	1	2	0	7	3	21	1	1	2	6	8	1	1	4	#NULL!	#NULL!	#NULL!	#NULL!	#NULL!	#NULL!	#NULL!	#NULL!	#NULL!	#NULL!	#NULL!	#NULL!	#NULL!	#NULL!	#NULL!	#NULL!	#NULL!	#NULL!	#NULL!	#NULL!	#NULL!	#NULL!	#NULL!	#NULL!	#NULL!	#NULL!	#NULL!	#NULL!	#NULL!	#NULL!	#NULL!
2388	61	0	0	2	2	7	6	7	12	21	1	1	7	11	18	1	1	2	3	21	1	1	2	69	34	1	2	27	29	25	1	1	18	87	8	1	1	4	28	21	1	1	8	#NULL!	#NULL!	#NULL!	#NULL!	#NULL!	#NULL!
2390	70	1	0	2	2	5	3	7	3	21	1	1	2	11	21	1	1	2	6	8	1	1	4	28	21	1	1	8	29	25	1	1	18	#NULL!	#NULL!	#NULL!	#NULL!	#NULL!	#NULL!	#NULL!	#NULL!	#NULL!	#NULL!	#NULL!	#NULL!	#NULL!	#NULL!	#NULL!	#NULL!
2395	60	0	0	2	2	5	4	7	12	21	1	1	7	3	21	1	1	2	11	21	1	1	2	6	8	1	1	4	14	25	1	1	8	#NULL!	#NULL!	#NULL!	#NULL!	#NULL!	#NULL!	#NULL!	#NULL!	#NULL!	#NULL!	#NULL!	#NULL!	#NULL!	#NULL!	#NULL!	#NULL!
2396	60	1	0	2	3	7	6	7	12	21	1	1	7	11	18	1	1	2	3	21	1	1	2	69	34	1	2	27	29	25	1	1	18	87	8	1	1	4	28	21	1	1	8	#NULL!	#NULL!	#NULL!	#NULL!	#NULL!	#NULL!
2397	70	0	0	2	2	4	2	206	3	21	1	1	2	11	18	1	1	2	6	8	1	1	4	29	25	1	1	18	#NULL!	#NULL!	#NULL!	#NULL!	#NULL!	#NULL!	#NULL!	#NULL!	#NULL!	#NULL!	#NULL!	#NULL!	#NULL!	#NULL!	#NULL!	#NULL!	#NULL!	#NULL!	#NULL!	#NULL!	#NULL!
2398	77	0	0	2	2	4	3	206	33	42	1	1	19	3	21	1	1	2	11	18	1	1	2	6	8	1	1	4	#NULL!	#NULL!	#NULL!	#NULL!	#NULL!	#NULL!	#NULL!	#NULL!	#NULL!	#NULL!	#NULL!	#NULL!	#NULL!	#NULL!	#NULL!	#NULL!	#NULL!	#NULL!	#NULL!	#NULL!	#NULL!
2400	62	0	0	2	2	7	10	206	32	25	1	1	19	13	18	1	1	2	6	8	1	1	4	101	1	1	1	8	34	22	1	1	9	150	47	1	1	47	121	47	1	1	36	#NULL!	#NULL!	#NULL!	#NULL!	#NULL!	#NULL!
2403	70	1	0	2	2	6	3	238	3	21	1	1	2	11	21	1	1	2	6	8	1	1	4	69	34	1	1	27	14	25	1	1	8	29	25	1	1	18	#NULL!	#NULL!	#NULL!	#NULL!	#NULL!	#NULL!	#NULL!	#NULL!	#NULL!	#NULL!	#NULL!
2404	65	1	0	2	1	5	1	238	11	18	1	2	2	3	21	1	1	2	14	25	1	1	8	6	8	1	1	4	69	21	1	1	27	#NULL!	#NULL!	#NULL!	#NULL!	#NULL!	#NULL!	#NULL!	#NULL!	#NULL!	#NULL!	#NULL!	#NULL!	#NULL!	#NULL!	#NULL!	#NULL!
2405	70	0	0	2	7	7	5	238	13	18	1	1	2	12	21	1	1	7	15	20	1	1	9	6	8	1	1	4	69	34	2	1	27	14	25	1	1	8	124	34	1	1	41	#NULL!	#NULL!	#NULL!	#NULL!	#NULL!	#NULL!
2409	75	0	0	2	4	6	5	238	12	21	1	1	7	3	21	1	1	2	11	21	1	1	2	6	8	1	1	4	4	5	2	1	3	14	25	1	1	8	#NULL!	#NULL!	#NULL!	#NULL!	#NULL!	#NULL!	#NULL!	#NULL!	#NULL!	#NULL!	#NULL!
2416	61	0	0	2	3	6	2	238	3	21	1	1	2	11	21	1	1	7	6	8	1	1	4	0	6	1	1	0	69	34	1	1	27	28	21	1	1	8	#NULL!	#NULL!	#NULL!	#NULL!	#NULL!	#NULL!	#NULL!	#NULL!	#NULL!	#NULL!	#NULL!
2420	80	0	0	2	2	5	4	238	3	21	1	1	2	14	34	2	1	8	31	25	1	1	19	6	8	1	1	4	121	47	1	1	36	#NULL!	#NULL!	#NULL!	#NULL!	#NULL!	#NULL!	#NULL!	#NULL!	#NULL!	#NULL!	#NULL!	#NULL!	#NULL!	#NULL!	#NULL!	#NULL!
2421	60	0	0	2	2	4	3	238	12	21	1	1	7	3	21	1	1	2	11	21	1	1	2	6	8	1	1	4	#NULL!	#NULL!	#NULL!	#NULL!	#NULL!	#NULL!	#NULL!	#NULL!	#NULL!	#NULL!	#NULL!	#NULL!	#NULL!	#NULL!	#NULL!	#NULL!	#NULL!	#NULL!	#NULL!	#NULL!	#NULL!
2423	65	1	0	2	2	4	3	157	15	20	1	1	9	1	20	1	1	1	42	5	1	1	14	29	20	1	1	18	#NULL!	#NULL!	#NULL!	#NULL!	#NULL!	#NULL!	#NULL!	#NULL!	#NULL!	#NULL!	#NULL!	#NULL!	#NULL!	#NULL!	#NULL!	#NULL!	#NULL!	#NULL!	#NULL!	#NULL!	#NULL!
2424	70	0	0	2	2	6	7	239	11	21	1	1	2	3	21	1	1	2	87	8	1	1	4	15	1	1	1	9	29	25	1	1	18	77	1	1	1	9	#NULL!	#NULL!	#NULL!	#NULL!	#NULL!	#NULL!	#NULL!	#NULL!	#NULL!	#NULL!	#NULL!
2425	64	0	0	2	1	6	8	238	15	1	1	1	9	12	21	1	1	7	68	34	2	1	27	13	21	1	1	2	87	8	1	1	4	29	25	1	1	18	#NULL!	#NULL!	#NULL!	#NULL!	#NULL!	#NULL!	#NULL!	#NULL!	#NULL!	#NULL!	#NULL!
2426	84	1	0	2	3	4	2	157	15	1	1	1	9	77	1	1	1	9	29	25	1	1	18	101	1	2	1	8	#NULL!	#NULL!	#NULL!	#NULL!	#NULL!	#NULL!	#NULL!	#NULL!	#NULL!	#NULL!	#NULL!	#NULL!	#NULL!	#NULL!	#NULL!	#NULL!	#NULL!	#NULL!	#NULL!	#NULL!	#NULL!
2428	60	1	0	2	6	8	3	238	15	22	1	1	9	91	23	1	1	17	89	23	1	1	5	4	5	2	1	3	3	21	1	1	2	69	34	2	1	27	0	6	1	1	0	8	10	1	1	5	#NULL!
2431	60	0	0	2	3	7	6	239	15	1	1	1	9	77	1	1	1	9	120	1	2	1	18	13	21	1	1	2	69	34	1	1	27	6	8	1	1	4	0	6	1	1	0	#NULL!	#NULL!	#NULL!	#NULL!	#NULL!	#NULL!
2433	70	0	0	2	5	5	0	83	27	23	1	1	17	91	23	1	1	17	89	23	1	2	5	7	6	2	1	0	0	6	1	1	0	#NULL!	#NULL!	#NULL!	#NULL!	#NULL!	#NULL!	#NULL!	#NULL!	#NULL!	#NULL!	#NULL!	#NULL!	#NULL!	#NULL!	#NULL!	#NULL!
2434	75	0	0	2	3	3	0	157	7	6	1	1	0	67	25	1	1	13	74	6	2	1	0	#NULL!	#NULL!	#NULL!	#NULL!	#NULL!	#NULL!	#NULL!	#NULL!	#NULL!	#NULL!	#NULL!	#NULL!	#NULL!	#NULL!	#NULL!	#NULL!	#NULL!	#NULL!	#NULL!	#NULL!	#NULL!	#NULL!	#NULL!	#NULL!	#NULL!	#NULL!
2436	70	0	0	2	2	6	5	238	12	21	1	1	7	3	21	1	1	2	11	21	1	1	2	6	8	1	1	4	14	25	1	1	8	68	34	2	1	27	#NULL!	#NULL!	#NULL!	#NULL!	#NULL!	#NULL!	#NULL!	#NULL!	#NULL!	#NULL!	#NULL!
2438	70	1	0	2	2	5	3	238	3	21	1	1	2	11	21	1	1	7	6	8	1	1	4	29	25	1	1	18	68	34	2	1	27	#NULL!	#NULL!	#NULL!	#NULL!	#NULL!	#NULL!	#NULL!	#NULL!	#NULL!	#NULL!	#NULL!	#NULL!	#NULL!	#NULL!	#NULL!	#NULL!
2439	70	1	0	2	2	8	4	238	12	21	1	1	7	68	34	2	1	27	87	8	1	1	4	14	25	1	1	8	29	25	2	1	18	11	21	1	1	2	15	22	1	1	9	77	22	1	1	9	#NULL!
2442	72	1	0	2	9	3	1	157	1	43	1	1	1	100	18	1	1	7	28	1	1	2	8	#NULL!	#NULL!	#NULL!	#NULL!	#NULL!	#NULL!	#NULL!	#NULL!	#NULL!	#NULL!	#NULL!	#NULL!	#NULL!	#NULL!	#NULL!	#NULL!	#NULL!	#NULL!	#NULL!	#NULL!	#NULL!	#NULL!	#NULL!	#NULL!	#NULL!	#NULL!
2444	80	1	0	2	5	5	4	26	15	1	1	1	9	29	25	1	1	18	77	1	1	1	9	68	34	2	1	27	1	43	1	1	1	#NULL!	#NULL!	#NULL!	#NULL!	#NULL!	#NULL!	#NULL!	#NULL!	#NULL!	#NULL!	#NULL!	#NULL!	#NULL!	#NULL!	#NULL!	#NULL!
2445	86	1	0	2	3	7	1	15	0	9	1	1	0	47	9	1	1	0	8	14	1	1	5	15	22	1	1	9	27	23	1	1	17	91	23	2	1	17	89	23	1	1	5	#NULL!	#NULL!	#NULL!	#NULL!	#NULL!	#NULL!
2446	65	0	0	2	3	7	2	31	76	9	2	1	0	95	9	1	1	0	27	23	1	1	17	91	23	1	1	17	102	14	1	1	5	16	23	1	2	17	135	23	1	1	17	#NULL!	#NULL!	#NULL!	#NULL!	#NULL!	#NULL!
2447	62	0	0	2	2	5	2	238	3	21	1	1	2	11	21	1	1	7	6	8	1	1	4	123	25	1	1	18	69	34	1	1	27	#NULL!	#NULL!	#NULL!	#NULL!	#NULL!	#NULL!	#NULL!	#NULL!	#NULL!	#NULL!	#NULL!	#NULL!	#NULL!	#NULL!	#NULL!	#NULL!
2450	70	1	0	2	1	4	2	75	53	6	1	1	0	42	5	1	1	14	13	21	1	1	7	113	56	1	1	35	#NULL!	#NULL!	#NULL!	#NULL!	#NULL!	#NULL!	#NULL!	#NULL!	#NULL!	#NULL!	#NULL!	#NULL!	#NULL!	#NULL!	#NULL!	#NULL!	#NULL!	#NULL!	#NULL!	#NULL!	#NULL!
2453	76	0	0	2	3	5	1	238	14	20	1	1	8	3	21	1	1	2	126	8	1	1	4	11	18	1	1	2	6	8	1	1	4	#NULL!	#NULL!	#NULL!	#NULL!	#NULL!	#NULL!	#NULL!	#NULL!	#NULL!	#NULL!	#NULL!	#NULL!	#NULL!	#NULL!	#NULL!	#NULL!
2456	80	0	0	2	3	5	5	238	13	18	1	1	2	12	21	1	1	7	14	21	1	1	8	6	8	1	1	4	15	22	1	1	9	#NULL!	#NULL!	#NULL!	#NULL!	#NULL!	#NULL!	#NULL!	#NULL!	#NULL!	#NULL!	#NULL!	#NULL!	#NULL!	#NULL!	#NULL!	#NULL!
2458	65	1	0	2	4	10	11	238	11	18	1	1	2	3	21	1	1	2	29	21	1	1	18	14	25	1	1	8	121	47	1	1	36	68	34	2	1	27	6	8	1	1	4	4	5	1	1	3	12
2460	70	0	0	2	4	5	0	241	0	6	1	1	0	21	5	1	1	14	4	5	1	1	3	166	1	1	1	21	63	65	1	1	21	#NULL!	#NULL!	#NULL!	#NULL!	#NULL!	#NULL!	#NULL!	#NULL!	#NULL!	#NULL!	#NULL!	#NULL!	#NULL!	#NULL!	#NULL!	#NULL!
2461	70	0	0	2	5	7	10	238	13	18	1	1	2	87	8	1	1	4	12	21	1	1	7	14	21	1	1	8	29	21	1	1	18	69	34	1	1	27	177	25	1	1	9	#NULL!	#NULL!	#NULL!	#NULL!	#NULL!	#NULL!
2462	70	0	0	2	4	7	7	238	11	18	1	1	2	3	21	1	1	2	28	21	1	1	8	29	20	1	1	18	87	8	1	1	4	15	22	1	1	9	68	34	2	1	27	#NULL!	#NULL!	#NULL!	#NULL!	#NULL!	#NULL!
2463	68	0	0	2	4	5	2	26	30	25	1	1	19	74	6	1	1	0	147	37	1	1	15	145	38	1	1	16	222	7	1	1	28	#NULL!	#NULL!	#NULL!	#NULL!	#NULL!	#NULL!	#NULL!	#NULL!	#NULL!	#NULL!	#NULL!	#NULL!	#NULL!	#NULL!	#NULL!	#NULL!
2464	75	1	0	2	5	7	1	157	0	6	1	1	0	15	22	1	1	9	89	23	1	2	5	27	23	1	2	17	104	29	1	1	32	107	12	1	1	35	103	29	1	1	32	#NULL!	#NULL!	#NULL!	#NULL!	#NULL!	#NULL!
2465	60	1	0	2	4	4	2	238	31	21	1	1	19	6	8	1	1	4	11	21	1	1	2	3	21	1	1	2	#NULL!	#NULL!	#NULL!	#NULL!	#NULL!	#NULL!	#NULL!	#NULL!	#NULL!	#NULL!	#NULL!	#NULL!	#NULL!	#NULL!	#NULL!	#NULL!	#NULL!	#NULL!	#NULL!	#NULL!	#NULL!
2467	65	0	0	2	4	7	6	238	3	21	1	1	2	87	8	1	1	4	11	21	1	1	2	29	25	1	1	18	15	1	1	1	9	4	5	1	1	3	27	23	1	2	17	#NULL!	#NULL!	#NULL!	#NULL!	#NULL!	#NULL!
2470	62	0	0	2	2	4	3	206	33	42	1	1	19	3	21	1	1	2	11	18	1	1	2	6	8	1	1	4	#NULL!	#NULL!	#NULL!	#NULL!	#NULL!	#NULL!	#NULL!	#NULL!	#NULL!	#NULL!	#NULL!	#NULL!	#NULL!	#NULL!	#NULL!	#NULL!	#NULL!	#NULL!	#NULL!	#NULL!	#NULL!
2472	65	1	0	2	4	4	2	206	11	18	1	1	2	3	21	1	1	2	14	21	1	1	8	6	8	1	1	4	#NULL!	#NULL!	#NULL!	#NULL!	#NULL!	#NULL!	#NULL!	#NULL!	#NULL!	#NULL!	#NULL!	#NULL!	#NULL!	#NULL!	#NULL!	#NULL!	#NULL!	#NULL!	#NULL!	#NULL!	#NULL!
2475	86	0	0	2	6	7	1	206	12	19	1	1	7	29	25	1	1	18	6	8	1	1	4	11	18	1	1	2	0	6	1	1	0	9	6	1	1	0	63	92	1	1	21	#NULL!	#NULL!	#NULL!	#NULL!	#NULL!	#NULL!
2476	62	0	0	2	3	6	2	238	11	18	1	1	2	3	21	1	1	2	69	34	1	1	27	29	25	1	1	18	142	5	1	1	14	6	8	1	1	4	#NULL!	#NULL!	#NULL!	#NULL!	#NULL!	#NULL!	#NULL!	#NULL!	#NULL!	#NULL!	#NULL!
2479	70	1	2	1	2	7	1	344	0	6	1	1	0	15	22	1	1	9	8	14	1	1	5	27	23	1	1	17	42	5	1	1	14	91	23	1	1	17	95	6	1	1	0	#NULL!	#NULL!	#NULL!	#NULL!	#NULL!	#NULL!
2480	75	0	2	1	6	8	1	31	0	9	1	1	0	8	14	1	2	5	27	23	1	1	17	91	23	1	1	17	21	5	1	1	14	266	23	1	1	17	95	6	1	1	0	16	23	1	1	10	#NULL!
2482	70	0	2	1	7	6	1	83	0	9	1	1	0	8	14	1	1	5	27	23	1	1	17	91	23	1	1	17	4	5	2	1	3	47	9	1	1	0	#NULL!	#NULL!	#NULL!	#NULL!	#NULL!	#NULL!	#NULL!	#NULL!	#NULL!	#NULL!	#NULL!
2483	65	1	2	1	4	6	1	31	0	9	1	1	0	8	14	1	2	5	27	23	1	1	17	91	23	1	1	17	4	5	2	1	3	47	9	1	1	0	#NULL!	#NULL!	#NULL!	#NULL!	#NULL!	#NULL!	#NULL!	#NULL!	#NULL!	#NULL!	#NULL!
2486	85	1	2	1	5	7	1	83	0	9	1	1	0	27	23	1	1	17	91	23	1	1	17	8	14	1	1	5	94	5	1	1	14	64	25	1	1	13	16	23	1	1	10	#NULL!	#NULL!	#NULL!	#NULL!	#NULL!	#NULL!
2487	75	1	2	1	4	7	2	30	0	9	1	1	0	27	23	1	1	17	47	9	1	1	0	8	14	1	1	5	42	5	1	1	14	71	18	1	1	7	44	6	1	1	0	#NULL!	#NULL!	#NULL!	#NULL!	#NULL!	#NULL!
2489	70	0	2	1	10	6	3	344	0	9	1	1	0	27	23	1	1	17	95	9	1	1	0	3	18	1	1	2	67	25	1	2	13	87	8	1	1	4	#NULL!	#NULL!	#NULL!	#NULL!	#NULL!	#NULL!	#NULL!	#NULL!	#NULL!	#NULL!	#NULL!
2490	75	0	2	1	2	7	2	83	9	9	1	1	0	62	6	1	1	0	8	14	1	1	5	15	22	1	1	9	4	5	1	1	3	27	23	1	1	17	91	23	1	1	17	#NULL!	#NULL!	#NULL!	#NULL!	#NULL!	#NULL!
2491	75	0	2	1	7	9	1	83	0	9	1	1	0	15	22	1	1	9	27	23	1	1	17	91	23	1	1	17	8	14	1	1	5	42	5	1	1	14	47	6	1	1	0	30	25	1	1	19	#NULL!
2492	65	1	2	1	5	9	0	83	0	9	1	1	0	12	54	1	1	7	27	23	1	1	17	91	23	1	1	17	8	14	1	1	5	89	23	1	1	5	15	22	1	1	9	4	5	1	1	3	41
2493	98	0	2	1	3	8	0	8	46	13	1	1	0	8	14	1	1	5	42	5	1	1	14	15	22	1	1	14	3	18	1	1	2	27	23	1	1	17	91	23	1	1	17	41	25	1	1	19	#NULL!
2495	70	0	2	1	5	6	5	160	0	6	1	1	0	44	6	1	1	0	47	6	1	1	0	8	11	1	1	5	42	5	1	1	14	13	18	1	1	7	#NULL!	#NULL!	#NULL!	#NULL!	#NULL!	#NULL!	#NULL!	#NULL!	#NULL!	#NULL!	#NULL!
2498	70	0	2	1	7	7	1	47	0	6	1	1	0	44	6	1	1	0	4	5	2	1	3	71	18	1	1	7	14	25	1	1	8	91	23	1	1	17	27	23	1	1	17	#NULL!	#NULL!	#NULL!	#NULL!	#NULL!	#NULL!
2499	63	0	2	1	8	6	1	100	21	5	1	1	14	18	6	1	1	12	0	6	1	1	0	87	8	1	1	4	70	25	1	1	8	67	25	1	1	13	#NULL!	#NULL!	#NULL!	#NULL!	#NULL!	#NULL!	#NULL!	#NULL!	#NULL!	#NULL!	#NULL!
2501	60	1	2	1	7	7	0	7	0	6	1	1	0	27	23	1	1	17	113	56	1	1	35	7	6	1	1	0	44	6	1	1	0	4	5	2	1	3	15	22	1	1	9	#NULL!	#NULL!	#NULL!	#NULL!	#NULL!	#NULL!
2503	65	0	2	1	6	10	1	83	2	6	1	1	0	8	14	1	1	5	27	23	1	1	17	91	23	1	1	17	4	5	2	1	3	15	22	1	1	9	111	47	1	1	36	11	18	1	1	2	12
2504	75	1	2	1	11	11	7	157	8	14	1	2	5	91	59	1	1	17	15	20	1	1	9	0	6	1	1	0	1	20	1	1	1	42	5	1	1	14	12	18	1	1	7	11	18	1	1	2	37
2508	70	0	2	1	10	7	0	14	2	62	1	1	0	42	5	1	1	14	101	1	2	1	8	15	22	1	1	9	69	34	2	1	27	91	23	1	1	17	8	10	1	1	5	#NULL!	#NULL!	#NULL!	#NULL!	#NULL!	#NULL!
2511	75	0	2	1	8	5	1	361	47	6	1	1	0	42	5	1	1	14	27	23	1	1	17	84	31	1	1	33	232	8	1	1	4	#NULL!	#NULL!	#NULL!	#NULL!	#NULL!	#NULL!	#NULL!	#NULL!	#NULL!	#NULL!	#NULL!	#NULL!	#NULL!	#NULL!	#NULL!	#NULL!
2513	70	1	2	1	3	9	0	83	0	9	1	1	0	42	5	1	1	14	44	6	1	1	0	27	23	1	1	17	91	23	1	1	17	8	10	1	2	5	141	86	1	1	35	63	65	1	1	21	166
2514	85	0	2	1	12	6	0	74	7	6	1	1	0	44	6	1	1	0	42	5	1	1	14	90	41	1	1	39	91	23	1	1	17	141	86	1	1	35	#NULL!	#NULL!	#NULL!	#NULL!	#NULL!	#NULL!	#NULL!	#NULL!	#NULL!	#NULL!	#NULL!
2519	65	0	2	1	8	6	2	207	0	6	1	1	0	42	5	1	1	14	69	34	1	1	27	11	18	1	1	2	71	18	1	1	7	41	25	1	1	19	#NULL!	#NULL!	#NULL!	#NULL!	#NULL!	#NULL!	#NULL!	#NULL!	#NULL!	#NULL!	#NULL!
2522	70	1	2	1	6	6	0	277	74	6	1	1	0	44	6	1	1	0	42	5	1	1	14	133	32	1	2	38	8	10	1	1	5	27	23	1	1	17	#NULL!	#NULL!	#NULL!	#NULL!	#NULL!	#NULL!	#NULL!	#NULL!	#NULL!	#NULL!	#NULL!
2527	70	1	2	1	7	5	0	207	0	6	1	1	0	8	11	1	1	5	44	6	1	1	0	42	5	1	1	14	61	63	1	1	25	#NULL!	#NULL!	#NULL!	#NULL!	#NULL!	#NULL!	#NULL!	#NULL!	#NULL!	#NULL!	#NULL!	#NULL!	#NULL!	#NULL!	#NULL!	#NULL!
2528	65	1	2	1	7	5	0	75	0	6	1	1	0	75	25	1	2	13	44	6	1	1	0	42	5	1	1	14	71	18	1	1	7	#NULL!	#NULL!	#NULL!	#NULL!	#NULL!	#NULL!	#NULL!	#NULL!	#NULL!	#NULL!	#NULL!	#NULL!	#NULL!	#NULL!	#NULL!	#NULL!
2532	70	1	2	1	3	5	3	356	46	9	1	1	0	97	17	1	1	6	91	23	1	1	17	8	10	1	1	5	140	9	1	1	0	#NULL!	#NULL!	#NULL!	#NULL!	#NULL!	#NULL!	#NULL!	#NULL!	#NULL!	#NULL!	#NULL!	#NULL!	#NULL!	#NULL!	#NULL!	#NULL!
2538	60	0	2	1	6	5	0	142	75	25	1	1	13	0	6	1	1	0	71	68	1	1	7	27	23	1	1	17	41	25	1	2	19	#NULL!	#NULL!	#NULL!	#NULL!	#NULL!	#NULL!	#NULL!	#NULL!	#NULL!	#NULL!	#NULL!	#NULL!	#NULL!	#NULL!	#NULL!	#NULL!
2539	80	0	2	1	4	6	3	49	0	6	1	1	0	8	11	1	1	5	44	6	1	1	0	19	28	2	1	13	233	25	1	1	18	50	15	1	1	11	#NULL!	#NULL!	#NULL!	#NULL!	#NULL!	#NULL!	#NULL!	#NULL!	#NULL!	#NULL!	#NULL!
2542	70	0	2	1	6	7	6	87	0	6	1	1	0	44	6	1	1	0	87	8	1	1	4	8	11	1	1	5	4	5	1	1	3	3	16	1	1	2	59	15	1	1	11	#NULL!	#NULL!	#NULL!	#NULL!	#NULL!	#NULL!
2545	60	0	2	1	9	5	0	369	49	48	1	1	0	44	48	2	1	0	96	7	1	1	28	4	5	2	1	3	45	75	1	1	11	#NULL!	#NULL!	#NULL!	#NULL!	#NULL!	#NULL!	#NULL!	#NULL!	#NULL!	#NULL!	#NULL!	#NULL!	#NULL!	#NULL!	#NULL!	#NULL!
2556	60	1	2	1	3	6	0	347	26	6	2	1	0	42	5	1	1	14	27	23	1	1	17	91	23	2	1	17	89	23	1	1	5	12	54	1	2	7	#NULL!	#NULL!	#NULL!	#NULL!	#NULL!	#NULL!	#NULL!	#NULL!	#NULL!	#NULL!	#NULL!
2568	62	1	2	0	4	6	0	111	2	0	1	1	0	44	6	1	1	0	42	5	1	1	14	108	7	1	1	28	24	37	1	1	15	8	10	1	1	5	#NULL!	#NULL!	#NULL!	#NULL!	#NULL!	#NULL!	#NULL!	#NULL!	#NULL!	#NULL!	#NULL!
2572	65	1	0	3	5	4	1	161	8	11	1	1	5	42	5	1	1	14	19	28	2	1	13	90	72	1	1	42	#NULL!	#NULL!	#NULL!	#NULL!	#NULL!	#NULL!	#NULL!	#NULL!	#NULL!	#NULL!	#NULL!	#NULL!	#NULL!	#NULL!	#NULL!	#NULL!	#NULL!	#NULL!	#NULL!	#NULL!	#NULL!
2574	64	0	0	3	4	4	3	11	3	18	1	1	2	6	8	1	1	4	67	25	1	2	13	23	25	1	1	8	#NULL!	#NULL!	#NULL!	#NULL!	#NULL!	#NULL!	#NULL!	#NULL!	#NULL!	#NULL!	#NULL!	#NULL!	#NULL!	#NULL!	#NULL!	#NULL!	#NULL!	#NULL!	#NULL!	#NULL!	#NULL!
2575	64	0	0	3	4	3	0	361	7	6	2	1	0	21	5	1	1	14	90	72	1	1	42	#NULL!	#NULL!	#NULL!	#NULL!	#NULL!	#NULL!	#NULL!	#NULL!	#NULL!	#NULL!	#NULL!	#NULL!	#NULL!	#NULL!	#NULL!	#NULL!	#NULL!	#NULL!	#NULL!	#NULL!	#NULL!	#NULL!	#NULL!	#NULL!	#NULL!	#NULL!
2576	75	0	0	3	6	5	1	49	0	6	1	1	0	21	5	1	1	14	19	28	2	1	13	8	11	2	1	5	92	37	1	1	15	#NULL!	#NULL!	#NULL!	#NULL!	#NULL!	#NULL!	#NULL!	#NULL!	#NULL!	#NULL!	#NULL!	#NULL!	#NULL!	#NULL!	#NULL!	#NULL!
2578	80	0	0	3	6	5	2	207	0	6	1	1	0	3	18	1	1	2	6	8	1	1	4	38	5	2	1	3	67	25	1	1	13	#NULL!	#NULL!	#NULL!	#NULL!	#NULL!	#NULL!	#NULL!	#NULL!	#NULL!	#NULL!	#NULL!	#NULL!	#NULL!	#NULL!	#NULL!	#NULL!
2583	75	0	2	0	3	6	1	51	0	0	1	1	0	50	15	1	1	11	72	7	1	1	28	24	37	1	1	15	8	11	1	2	5	4	5	2	1	3	#NULL!	#NULL!	#NULL!	#NULL!	#NULL!	#NULL!	#NULL!	#NULL!	#NULL!	#NULL!	#NULL!
2589	60	1	2	0	2	4	0	234	0	0	1	1	0	8	11	1	2	5	42	5	1	1	14	72	7	1	1	28	#NULL!	#NULL!	#NULL!	#NULL!	#NULL!	#NULL!	#NULL!	#NULL!	#NULL!	#NULL!	#NULL!	#NULL!	#NULL!	#NULL!	#NULL!	#NULL!	#NULL!	#NULL!	#NULL!	#NULL!	#NULL!
2595	65	0	2	0	3	4	0	225	0	0	1	1	0	72	7	1	1	28	24	37	1	1	15	4	5	2	1	3	#NULL!	#NULL!	#NULL!	#NULL!	#NULL!	#NULL!	#NULL!	#NULL!	#NULL!	#NULL!	#NULL!	#NULL!	#NULL!	#NULL!	#NULL!	#NULL!	#NULL!	#NULL!	#NULL!	#NULL!	#NULL!
2620	60	0	2	0	5	6	1	234	0	0	1	1	0	62	6	1	1	0	72	7	1	1	28	50	15	1	1	11	8	11	1	2	5	4	5	2	1	3	#NULL!	#NULL!	#NULL!	#NULL!	#NULL!	#NULL!	#NULL!	#NULL!	#NULL!	#NULL!	#NULL!
2629	65	0	2	0	4	5	2	194	2	6	1	1	0	72	7	1	1	28	24	37	1	1	15	50	15	1	1	11	47	6	1	1	0	#NULL!	#NULL!	#NULL!	#NULL!	#NULL!	#NULL!	#NULL!	#NULL!	#NULL!	#NULL!	#NULL!	#NULL!	#NULL!	#NULL!	#NULL!	#NULL!
2632	60	0	2	0	6	6	3	49	0	0	1	1	0	50	15	1	1	11	42	5	1	1	14	8	11	1	2	5	88	7	1	1	28	19	28	2	1	13	#NULL!	#NULL!	#NULL!	#NULL!	#NULL!	#NULL!	#NULL!	#NULL!	#NULL!	#NULL!	#NULL!
2639	60	0	2	0	5	3	0	280	0	0	1	1	0	42	32	1	1	14	44	6	1	1	0	#NULL!	#NULL!	#NULL!	#NULL!	#NULL!	#NULL!	#NULL!	#NULL!	#NULL!	#NULL!	#NULL!	#NULL!	#NULL!	#NULL!	#NULL!	#NULL!	#NULL!	#NULL!	#NULL!	#NULL!	#NULL!	#NULL!	#NULL!	#NULL!	#NULL!	#NULL!
2655	75	1	2	0	5	8	0	202	44	6	1	1	0	26	6	2	1	0	42	5	1	1	14	27	23	1	1	17	89	23	1	1	5	8	124	1	1	5	12	54	1	1	7	74	4	2	1	0	#NULL!
2667	70	0	2	0	2	4	0	86	0	0	1	1	0	72	7	1	1	28	4	5	2	1	3	8	11	1	1	5	#NULL!	#NULL!	#NULL!	#NULL!	#NULL!	#NULL!	#NULL!	#NULL!	#NULL!	#NULL!	#NULL!	#NULL!	#NULL!	#NULL!	#NULL!	#NULL!	#NULL!	#NULL!	#NULL!	#NULL!	#NULL!
2669	60	0	2	0	5	6	0	174	0	0	1	1	0	8	11	1	1	5	42	5	1	1	14	62	6	2	1	0	44	6	1	1	0	27	23	#NULL!	#NULL!	#NULL!	#NULL!	#NULL!	#NULL!	#NULL!	#NULL!	#NULL!	#NULL!	#NULL!	#NULL!	#NULL!	#NULL!
2679	75	0	2	0	3	4	1	387	2	4	1	1	0	72	7	1	1	28	12	54	1	1	7	42	5	1	1	14	#NULL!	#NULL!	#NULL!	#NULL!	#NULL!	#NULL!	#NULL!	#NULL!	#NULL!	#NULL!	#NULL!	#NULL!	#NULL!	#NULL!	#NULL!	#NULL!	#NULL!	#NULL!	#NULL!	#NULL!	#NULL!
2680	80	0	2	0	4	3	0	214	26	6	2	1	0	44	6	1	1	0	42	5	1	1	14	#NULL!	#NULL!	#NULL!	#NULL!	#NULL!	#NULL!	#NULL!	#NULL!	#NULL!	#NULL!	#NULL!	#NULL!	#NULL!	#NULL!	#NULL!	#NULL!	#NULL!	#NULL!	#NULL!	#NULL!	#NULL!	#NULL!	#NULL!	#NULL!	#NULL!	#NULL!
2684	65	1	2	0	3	5	0	67	44	6	1	1	0	42	5	1	1	14	88	7	1	2	28	24	37	1	1	15	26	6	2	1	0	#NULL!	#NULL!	#NULL!	#NULL!	#NULL!	#NULL!	#NULL!	#NULL!	#NULL!	#NULL!	#NULL!	#NULL!	#NULL!	#NULL!	#NULL!	#NULL!
2688	80	0	2	0	2	5	0	218	0	0	1	1	0	44	6	1	1	0	4	5	1	1	3	72	7	1	1	28	160	4	2	1	0	#NULL!	#NULL!	#NULL!	#NULL!	#NULL!	#NULL!	#NULL!	#NULL!	#NULL!	#NULL!	#NULL!	#NULL!	#NULL!	#NULL!	#NULL!	#NULL!
2693	60	1	2	0	3	5	1	337	0	0	1	1	0	72	7	1	1	28	4	5	2	1	3	50	15	1	1	11	27	23	1	1	17	#NULL!	#NULL!	#NULL!	#NULL!	#NULL!	#NULL!	#NULL!	#NULL!	#NULL!	#NULL!	#NULL!	#NULL!	#NULL!	#NULL!	#NULL!	#NULL!
2696	60	0	2	0	4	5	0	152	0	0	1	1	0	55	6	1	1	0	4	5	2	1	3	50	15	1	1	11	8	11	2	1	5	#NULL!	#NULL!	#NULL!	#NULL!	#NULL!	#NULL!	#NULL!	#NULL!	#NULL!	#NULL!	#NULL!	#NULL!	#NULL!	#NULL!	#NULL!	#NULL!
2697	70	0	2	0	2	4	0	86	2	6	1	1	0	8	11	1	1	5	42	5	1	1	14	50	15	1	1	11	#NULL!	#NULL!	#NULL!	#NULL!	#NULL!	#NULL!	#NULL!	#NULL!	#NULL!	#NULL!	#NULL!	#NULL!	#NULL!	#NULL!	#NULL!	#NULL!	#NULL!	#NULL!	#NULL!	#NULL!	#NULL!
2700	60	0	2	0	3	5	0	121	0	0	1	1	0	44	6	1	1	0	72	7	1	1	28	63	65	1	1	21	55	6	1	1	0	#NULL!	#NULL!	#NULL!	#NULL!	#NULL!	#NULL!	#NULL!	#NULL!	#NULL!	#NULL!	#NULL!	#NULL!	#NULL!	#NULL!	#NULL!	#NULL!
2701	60	0	2	0	5	5	0	116	44	6	1	1	0	15	22	1	1	9	20	6	2	1	0	4	5	2	1	3	88	7	1	1	28	#NULL!	#NULL!	#NULL!	#NULL!	#NULL!	#NULL!	#NULL!	#NULL!	#NULL!	#NULL!	#NULL!	#NULL!	#NULL!	#NULL!	#NULL!	#NULL!
2730	65	1	2	0	9	7	0	51	0	0	1	1	0	44	6	1	1	0	42	5	1	1	14	108	7	2	1	28	24	37	1	1	15	27	23	1	1	17	91	23	1	1	17	#NULL!	#NULL!	#NULL!	#NULL!	#NULL!	#NULL!
2731	70	0	2	0	17	8	0	335	0	0	1	1	0	44	6	1	1	0	42	5	1	1	14	143	37	1	1	15	12	54	1	2	7	7	6	1	1	0	47	13	1	1	0	27	23	2	1	17	#NULL!
2738	60	0	2	0	4	6	1	117	26	6	2	1	0	44	6	1	1	0	42	5	1	1	14	72	7	1	1	28	27	23	1	1	17	12	54	1	1	7	#NULL!	#NULL!	#NULL!	#NULL!	#NULL!	#NULL!	#NULL!	#NULL!	#NULL!	#NULL!	#NULL!
2740	85	0	0	3	4	3	0	87	0	6	1	1	0	87	8	1	1	4	19	28	2	1	13	#NULL!	#NULL!	#NULL!	#NULL!	#NULL!	#NULL!	#NULL!	#NULL!	#NULL!	#NULL!	#NULL!	#NULL!	#NULL!	#NULL!	#NULL!	#NULL!	#NULL!	#NULL!	#NULL!	#NULL!	#NULL!	#NULL!	#NULL!	#NULL!	#NULL!	#NULL!
2743	70	0	0	3	7	6	1	49	7	6	2	1	0	19	28	2	1	13	42	5	1	1	14	8	11	1	1	5	87	8	1	1	4	27	23	1	1	17	#NULL!	#NULL!	#NULL!	#NULL!	#NULL!	#NULL!	#NULL!	#NULL!	#NULL!	#NULL!	#NULL!
2745	90	0	0	3	6	9	8	88	0	6	1	1	0	3	18	1	1	2	4	5	2	1	3	87	8	1	1	4	29	25	1	1	18	34	22	1	1	9	44	6	1	1	0	101	1	2	1	8	12
2746	70	0	0	3	6	7	3	207	0	6	1	1	0	3	16	1	1	2	6	8	1	1	4	44	6	1	1	0	4	5	2	1	3	29	25	1	1	18	68	34	2	1	27	#NULL!	#NULL!	#NULL!	#NULL!	#NULL!	#NULL!
2747	65	0	0	3	7	5	2	87	21	5	1	1	14	6	8	1	1	4	56	25	1	1	18	8	11	1	1	5	59	15	2	1	11	#NULL!	#NULL!	#NULL!	#NULL!	#NULL!	#NULL!	#NULL!	#NULL!	#NULL!	#NULL!	#NULL!	#NULL!	#NULL!	#NULL!	#NULL!	#NULL!
2750	67	1	0	3	4	3	0	49	7	6	2	1	0	19	28	1	1	13	21	5	1	1	14	#NULL!	#NULL!	#NULL!	#NULL!	#NULL!	#NULL!	#NULL!	#NULL!	#NULL!	#NULL!	#NULL!	#NULL!	#NULL!	#NULL!	#NULL!	#NULL!	#NULL!	#NULL!	#NULL!	#NULL!	#NULL!	#NULL!	#NULL!	#NULL!	#NULL!	#NULL!
2752	62	0	0	3	4	5	6	207	13	16	1	1	2	6	8	1	1	4	12	18	1	1	7	0	6	1	1	0	64	25	1	1	19	#NULL!	#NULL!	#NULL!	#NULL!	#NULL!	#NULL!	#NULL!	#NULL!	#NULL!	#NULL!	#NULL!	#NULL!	#NULL!	#NULL!	#NULL!	#NULL!
2753	80	1	0	3	9	10	12	87	13	16	1	1	2	87	8	1	1	4	4	5	1	1	3	0	6	1	1	0	36	25	1	1	13	102	10	1	1	5	91	23	1	1	17	89	23	1	1	5	1
2754	75	0	0	3	4	4	0	49	0	6	1	1	0	19	28	1	1	13	88	7	1	1	28	24	37	1	1	15	#NULL!	#NULL!	#NULL!	#NULL!	#NULL!	#NULL!	#NULL!	#NULL!	#NULL!	#NULL!	#NULL!	#NULL!	#NULL!	#NULL!	#NULL!	#NULL!	#NULL!	#NULL!	#NULL!	#NULL!	#NULL!
2755	70	0	0	3	8	8	2	87	0	6	1	1	0	21	5	1	1	14	19	28	1	1	13	24	37	1	1	15	8	11	1	1	5	50	15	1	1	11	27	23	1	1	17	158	25	1	1	18	#NULL!
2756	70	1	0	3	2	2	0	371	0	6	1	1	0	19	28	1	1	13	#NULL!	#NULL!	#NULL!	#NULL!	#NULL!	#NULL!	#NULL!	#NULL!	#NULL!	#NULL!	#NULL!	#NULL!	#NULL!	#NULL!	#NULL!	#NULL!	#NULL!	#NULL!	#NULL!	#NULL!	#NULL!	#NULL!	#NULL!	#NULL!	#NULL!	#NULL!	#NULL!	#NULL!	#NULL!	#NULL!	#NULL!
2757	65	1	0	3	6	7	2	207	0	6	1	1	0	42	5	1	1	14	87	8	1	1	4	3	18	1	1	2	36	25	1	1	13	44	6	1	1	0	91	23	1	1	17	#NULL!	#NULL!	#NULL!	#NULL!	#NULL!	#NULL!
2758	85	1	0	3	6	5	0	87	0	6	1	1	0	42	5	1	1	14	67	25	1	1	13	158	25	1	1	18	87	8	1	1	4	#NULL!	#NULL!	#NULL!	#NULL!	#NULL!	#NULL!	#NULL!	#NULL!	#NULL!	#NULL!	#NULL!	#NULL!	#NULL!	#NULL!	#NULL!	#NULL!
2759	80	0	0	3	17	7	0	207	0	6	1	1	0	21	5	1	1	14	3	16	1	1	2	6	8	1	1	4	91	23	1	1	17	89	23	1	1	5	27	23	1	1	17	#NULL!	#NULL!	#NULL!	#NULL!	#NULL!	#NULL!
2760	75	0	0	3	9	6	2	207	7	6	1	1	0	4	5	1	1	3	3	16	1	1	2	6	8	1	1	4	158	25	1	1	18	92	37	1	1	15	#NULL!	#NULL!	#NULL!	#NULL!	#NULL!	#NULL!	#NULL!	#NULL!	#NULL!	#NULL!	#NULL!
2761	75	0	0	3	2	7	6	262	12	18	2	1	7	7	6	1	1	0	3	16	1	1	2	6	8	1	1	4	11	18	1	1	7	179	5	1	1	14	32	25	1	1	19	#NULL!	#NULL!	#NULL!	#NULL!	#NULL!	#NULL!
2763	72	0	0	3	3	7	1	49	0	6	1	1	0	42	5	1	1	14	86	15	1	1	11	19	28	1	1	13	32	25	1	1	19	8	11	1	1	5	91	23	1	1	17	#NULL!	#NULL!	#NULL!	#NULL!	#NULL!	#NULL!
2764	62	0	0	3	2	5	3	87	3	16	1	1	2	6	8	1	1	4	131	5	1	1	14	68	34	2	1	27	32	25	1	1	19	#NULL!	#NULL!	#NULL!	#NULL!	#NULL!	#NULL!	#NULL!	#NULL!	#NULL!	#NULL!	#NULL!	#NULL!	#NULL!	#NULL!	#NULL!	#NULL!
2765	60	1	0	3	3	6	4	11	3	16	1	1	2	6	8	1	1	4	21	5	1	1	14	41	25	1	1	19	0	6	1	1	0	29	25	1	1	18	#NULL!	#NULL!	#NULL!	#NULL!	#NULL!	#NULL!	#NULL!	#NULL!	#NULL!	#NULL!	#NULL!
2767	70	1	0	3	2	3	0	88	21	5	1	1	14	3	16	1	1	2	6	8	1	1	4	#NULL!	#NULL!	#NULL!	#NULL!	#NULL!	#NULL!	#NULL!	#NULL!	#NULL!	#NULL!	#NULL!	#NULL!	#NULL!	#NULL!	#NULL!	#NULL!	#NULL!	#NULL!	#NULL!	#NULL!	#NULL!	#NULL!	#NULL!	#NULL!	#NULL!	#NULL!
2768	83	0	0	3	3	6	1	87	3	16	1	1	2	6	8	1	1	4	0	6	1	1	0	44	6	1	1	0	12	54	1	1	7	27	23	1	1	17	#NULL!	#NULL!	#NULL!	#NULL!	#NULL!	#NULL!	#NULL!	#NULL!	#NULL!	#NULL!	#NULL!
2770	63	1	0	3	4	7	2	11	3	16	1	1	2	6	8	1	1	4	0	6	1	1	0	21	5	1	1	14	12	18	1	1	7	14	25	1	1	8	90	72	1	1	42	#NULL!	#NULL!	#NULL!	#NULL!	#NULL!	#NULL!
2771	65	1	0	3	5	3	1	11	11	18	1	1	7	44	6	1	1	0	112	6	1	1	0	#NULL!	#NULL!	#NULL!	#NULL!	#NULL!	#NULL!	#NULL!	#NULL!	#NULL!	#NULL!	#NULL!	#NULL!	#NULL!	#NULL!	#NULL!	#NULL!	#NULL!	#NULL!	#NULL!	#NULL!	#NULL!	#NULL!	#NULL!	#NULL!	#NULL!	#NULL!
2772	68	1	0	3	7	4	1	87	30	25	1	2	19	67	25	1	1	13	0	6	1	1	0	70	25	1	1	8	#NULL!	#NULL!	#NULL!	#NULL!	#NULL!	#NULL!	#NULL!	#NULL!	#NULL!	#NULL!	#NULL!	#NULL!	#NULL!	#NULL!	#NULL!	#NULL!	#NULL!	#NULL!	#NULL!	#NULL!	#NULL!
2773	73	0	0	3	3	4	2	87	3	16	1	1	2	6	8	1	1	4	32	25	1	1	19	90	72	1	1	42	#NULL!	#NULL!	#NULL!	#NULL!	#NULL!	#NULL!	#NULL!	#NULL!	#NULL!	#NULL!	#NULL!	#NULL!	#NULL!	#NULL!	#NULL!	#NULL!	#NULL!	#NULL!	#NULL!	#NULL!	#NULL!
2774	64	0	0	3	6	5	1	87	0	6	1	1	0	4	5	1	1	3	158	25	1	1	18	8	11	1	1	5	67	25	1	1	13	#NULL!	#NULL!	#NULL!	#NULL!	#NULL!	#NULL!	#NULL!	#NULL!	#NULL!	#NULL!	#NULL!	#NULL!	#NULL!	#NULL!	#NULL!	#NULL!
2777	65	0	0	3	4	4	1	361	3	16	1	1	2	0	6	1	1	0	6	8	1	1	4	8	11	1	1	5	#NULL!	#NULL!	#NULL!	#NULL!	#NULL!	#NULL!	#NULL!	#NULL!	#NULL!	#NULL!	#NULL!	#NULL!	#NULL!	#NULL!	#NULL!	#NULL!	#NULL!	#NULL!	#NULL!	#NULL!	#NULL!
2778	80	1	0	3	3	4	0	207	3	16	1	1	2	21	5	1	1	14	6	8	1	1	4	7	6	2	1	0	#NULL!	#NULL!	#NULL!	#NULL!	#NULL!	#NULL!	#NULL!	#NULL!	#NULL!	#NULL!	#NULL!	#NULL!	#NULL!	#NULL!	#NULL!	#NULL!	#NULL!	#NULL!	#NULL!	#NULL!	#NULL!
2780	75	1	0	3	4	7	2	87	3	16	1	1	2	0	6	1	1	0	4	5	2	1	3	12	54	1	1	7	90	72	1	1	42	92	37	2	1	15	87	8	1	1	4	#NULL!	#NULL!	#NULL!	#NULL!	#NULL!	#NULL!
2781	70	1	0	3	5	6	3	87	3	16	1	1	2	0	6	1	1	0	42	5	1	1	14	32	25	1	1	7	6	8	1	1	4	12	54	1	1	7	#NULL!	#NULL!	#NULL!	#NULL!	#NULL!	#NULL!	#NULL!	#NULL!	#NULL!	#NULL!	#NULL!
2782	70	0	0	3	2	6	1	87	12	54	1	1	7	3	16	1	1	2	0	6	1	1	0	6	8	1	1	4	21	5	1	1	14	27	23	1	1	17	#NULL!	#NULL!	#NULL!	#NULL!	#NULL!	#NULL!	#NULL!	#NULL!	#NULL!	#NULL!	#NULL!
2783	64	0	0	3	5	7	1	87	12	54	1	1	7	3	16	1	1	2	0	6	1	1	0	6	8	1	1	4	42	5	1	1	14	27	23	1	1	17	9	6	1	1	0	#NULL!	#NULL!	#NULL!	#NULL!	#NULL!	#NULL!
2784	70	0	0	3	8	9	2	87	0	6	1	1	0	21	5	1	1	14	19	28	2	1	13	29	25	1	1	18	24	37	1	1	15	8	11	1	1	5	50	15	1	1	11	27	23	1	1	17	158
2788	74	0	0	3	1	6	3	87	3	16	1	1	2	6	8	1	1	4	0	6	1	1	0	4	5	2	1	3	29	25	1	1	18	12	54	1	1	7	#NULL!	#NULL!	#NULL!	#NULL!	#NULL!	#NULL!	#NULL!	#NULL!	#NULL!	#NULL!	#NULL!
2789	60	0	0	3	5	7	1	87	0	6	1	1	0	19	28	1	1	13	32	25	1	1	19	91	23	1	1	17	42	5	1	1	14	8	11	1	1	5	88	7	1	1	28	#NULL!	#NULL!	#NULL!	#NULL!	#NULL!	#NULL!
2791	70	1	0	3	6	8	2	11	0	6	1	1	0	3	16	1	1	2	6	8	1	1	4	21	5	1	1	14	27	23	1	1	17	91	23	1	1	17	12	54	1	1	7	8	10	1	2	5	#NULL!
2793	70	0	0	3	5	4	0	87	0	6	1	1	0	42	5	1	1	14	6	8	1	1	4	32	25	1	1	19	#NULL!	#NULL!	#NULL!	#NULL!	#NULL!	#NULL!	#NULL!	#NULL!	#NULL!	#NULL!	#NULL!	#NULL!	#NULL!	#NULL!	#NULL!	#NULL!	#NULL!	#NULL!	#NULL!	#NULL!	#NULL!
2795	70	0	0	3	6	5	0	161	0	6	1	1	0	42	5	1	1	14	19	28	2	1	13	88	7	1	1	28	24	37	1	1	15	#NULL!	#NULL!	#NULL!	#NULL!	#NULL!	#NULL!	#NULL!	#NULL!	#NULL!	#NULL!	#NULL!	#NULL!	#NULL!	#NULL!	#NULL!	#NULL!
2798	75	0	0	3	7	6	3	87	0	6	1	1	0	3	16	1	1	2	6	8	1	1	4	91	23	1	1	17	8	11	1	1	5	67	25	1	1	13	#NULL!	#NULL!	#NULL!	#NULL!	#NULL!	#NULL!	#NULL!	#NULL!	#NULL!	#NULL!	#NULL!
2800	70	1	0	3	5	6	1	207	0	6	1	1	0	3	16	1	1	2	6	8	1	1	4	21	5	1	1	14	90	72	1	1	42	71	18	1	1	7	#NULL!	#NULL!	#NULL!	#NULL!	#NULL!	#NULL!	#NULL!	#NULL!	#NULL!	#NULL!	#NULL!
2801	65	1	0	3	5	5	1	49	8	11	1	1	5	42	5	1	1	14	30	25	1	1	19	87	8	1	1	4	36	34	2	1	13	#NULL!	#NULL!	#NULL!	#NULL!	#NULL!	#NULL!	#NULL!	#NULL!	#NULL!	#NULL!	#NULL!	#NULL!	#NULL!	#NULL!	#NULL!	#NULL!
2803	60	0	0	3	6	6	1	161	0	6	1	1	0	19	28	2	1	13	8	11	2	1	5	21	5	1	1	14	158	25	1	1	18	6	8	1	1	4	#NULL!	#NULL!	#NULL!	#NULL!	#NULL!	#NULL!	#NULL!	#NULL!	#NULL!	#NULL!	#NULL!
2804	68	0	0	3	9	8	2	161	0	6	1	1	0	19	28	2	1	13	8	11	2	1	5	21	5	1	1	14	158	25	1	1	18	6	8	1	1	4	27	23	1	1	17	9	6	1	1	0	#NULL!
2808	60	1	0	3	5	5	4	87	13	16	1	1	7	6	8	1	1	4	0	6	1	1	0	30	25	1	1	19	15	22	1	1	9	#NULL!	#NULL!	#NULL!	#NULL!	#NULL!	#NULL!	#NULL!	#NULL!	#NULL!	#NULL!	#NULL!	#NULL!	#NULL!	#NULL!	#NULL!	#NULL!
2809	60	0	0	3	4	8	3	87	3	16	1	1	2	6	8	1	1	4	32	25	1	1	19	7	6	1	1	0	42	5	1	1	14	67	25	1	1	13	27	23	1	1	17	91	23	1	1	17	#NULL!
2810	75	1	0	3	4	8	1	87	3	16	1	1	2	6	8	1	1	4	2	6	1	1	0	4	5	2	1	3	44	6	1	1	0	92	37	1	1	15	27	23	1	1	17	91	23	1	1	17	#NULL!
2812	60	1	0	3	8	4	1	216	29	25	1	1	18	6	8	1	1	4	100	18	1	1	7	1	43	1	1	1	#NULL!	#NULL!	#NULL!	#NULL!	#NULL!	#NULL!	#NULL!	#NULL!	#NULL!	#NULL!	#NULL!	#NULL!	#NULL!	#NULL!	#NULL!	#NULL!	#NULL!	#NULL!	#NULL!	#NULL!	#NULL!
2813	65	0	0	3	6	5	2	361	81	15	1	1	11	3	18	1	1	2	6	8	1	1	4	115	7	1	1	28	30	25	1	1	19	#NULL!	#NULL!	#NULL!	#NULL!	#NULL!	#NULL!	#NULL!	#NULL!	#NULL!	#NULL!	#NULL!	#NULL!	#NULL!	#NULL!	#NULL!	#NULL!
2817	60	0	0	3	6	2	0	87	42	5	1	1	14	19	28	2	1	13	#NULL!	#NULL!	#NULL!	#NULL!	#NULL!	#NULL!	#NULL!	#NULL!	#NULL!	#NULL!	#NULL!	#NULL!	#NULL!	#NULL!	#NULL!	#NULL!	#NULL!	#NULL!	#NULL!	#NULL!	#NULL!	#NULL!	#NULL!	#NULL!	#NULL!	#NULL!	#NULL!	#NULL!	#NULL!	#NULL!	#NULL!
2820	76	0	0	3	4	5	0	161	0	6	1	1	0	6	8	1	1	4	42	5	1	1	14	67	25	1	1	13	158	25	1	1	18	#NULL!	#NULL!	#NULL!	#NULL!	#NULL!	#NULL!	#NULL!	#NULL!	#NULL!	#NULL!	#NULL!	#NULL!	#NULL!	#NULL!	#NULL!	#NULL!
2823	75	0	0	3	7	7	1	11	3	16	1	1	2	87	8	1	1	4	8	11	1	1	5	7	6	2	1	0	42	5	1	1	14	27	23	1	1	17	44	6	1	1	0	#NULL!	#NULL!	#NULL!	#NULL!	#NULL!	#NULL!
2824	60	1	0	3	6	5	2	207	3	16	1	1	2	6	8	1	1	4	179	5	1	1	14	0	6	1	1	0	30	25	1	1	19	#NULL!	#NULL!	#NULL!	#NULL!	#NULL!	#NULL!	#NULL!	#NULL!	#NULL!	#NULL!	#NULL!	#NULL!	#NULL!	#NULL!	#NULL!	#NULL!
2825	85	0	0	3	6	9	2	87	0	6	1	1	0	76	6	2	1	0	108	7	1	1	28	24	37	1	1	15	3	16	1	1	2	87	8	1	1	4	27	23	1	1	17	91	23	1	1	17	1
2826	70	0	0	3	5	4	1	103	0	6	1	1	0	21	5	1	1	14	3	18	1	1	2	14	25	1	1	8	#NULL!	#NULL!	#NULL!	#NULL!	#NULL!	#NULL!	#NULL!	#NULL!	#NULL!	#NULL!	#NULL!	#NULL!	#NULL!	#NULL!	#NULL!	#NULL!	#NULL!	#NULL!	#NULL!	#NULL!	#NULL!
2828	65	0	0	3	2	7	4	87	3	16	1	1	2	6	8	1	1	4	7	6	2	1	0	4	5	1	1	3	32	25	1	1	19	12	54	1	1	7	0	6	1	1	0	#NULL!	#NULL!	#NULL!	#NULL!	#NULL!	#NULL!
2830	65	0	0	3	7	9	6	87	0	6	1	1	0	6	8	1	1	4	3	16	1	1	2	4	5	2	1	3	12	54	1	1	7	26	6	2	1	0	27	23	1	1	17	32	25	1	1	19	11
2832	62	0	0	3	4	7	3	207	0	6	1	1	0	3	16	1	1	2	6	8	1	1	4	44	6	1	1	0	4	5	2	1	3	29	25	1	1	18	68	34	2	1	27	#NULL!	#NULL!	#NULL!	#NULL!	#NULL!	#NULL!
2833	75	0	0	3	3	5	2	87	21	5	1	1	14	6	8	1	1	4	56	25	1	1	18	8	11	1	1	5	59	15	2	1	11	#NULL!	#NULL!	#NULL!	#NULL!	#NULL!	#NULL!	#NULL!	#NULL!	#NULL!	#NULL!	#NULL!	#NULL!	#NULL!	#NULL!	#NULL!	#NULL!
2834	75	0	0	3	4	5	1	87	0	6	1	1	0	4	5	1	1	3	158	25	1	1	18	8	11	1	1	5	67	25	1	1	13	#NULL!	#NULL!	#NULL!	#NULL!	#NULL!	#NULL!	#NULL!	#NULL!	#NULL!	#NULL!	#NULL!	#NULL!	#NULL!	#NULL!	#NULL!	#NULL!
2835	60	0	0	3	3	5	6	207	13	16	1	1	2	6	8	1	1	4	12	18	1	1	7	0	6	1	1	0	64	25	1	1	19	#NULL!	#NULL!	#NULL!	#NULL!	#NULL!	#NULL!	#NULL!	#NULL!	#NULL!	#NULL!	#NULL!	#NULL!	#NULL!	#NULL!	#NULL!	#NULL!
2836	60	0	0	3	5	9	8	230	0	6	1	1	0	3	18	1	1	2	4	5	2	1	3	87	8	1	1	4	29	25	1	1	18	34	22	1	1	9	44	6	1	1	0	101	1	2	1	8	12
2837	65	0	0	3	7	5	0	87	26	6	2	1	0	67	25	1	1	13	12	18	1	1	7	217	15	1	1	11	21	5	1	1	14	#NULL!	#NULL!	#NULL!	#NULL!	#NULL!	#NULL!	#NULL!	#NULL!	#NULL!	#NULL!	#NULL!	#NULL!	#NULL!	#NULL!	#NULL!	#NULL!
2838	70	0	0	3	2	6	1	87	12	54	1	1	7	3	16	1	1	2	0	6	1	1	0	6	8	1	1	4	21	5	1	1	14	27	23	1	1	17	#NULL!	#NULL!	#NULL!	#NULL!	#NULL!	#NULL!	#NULL!	#NULL!	#NULL!	#NULL!	#NULL!
2839	70	0	0	3	7	6	1	87	3	16	1	1	2	6	8	1	1	4	0	6	1	1	0	44	6	1	1	0	12	54	1	1	7	27	23	1	1	17	#NULL!	#NULL!	#NULL!	#NULL!	#NULL!	#NULL!	#NULL!	#NULL!	#NULL!	#NULL!	#NULL!
2840	62	0	0	3	6	6	2	87	67	25	1	1	13	86	15	1	1	11	21	5	1	1	14	12	18	1	1	7	100	18	1	1	7	73	6	1	1	0	#NULL!	#NULL!	#NULL!	#NULL!	#NULL!	#NULL!	#NULL!	#NULL!	#NULL!	#NULL!	#NULL!
2841	75	0	0	3	10	9	2	87	0	6	1	1	0	21	5	1	1	14	19	28	2	1	13	29	25	1	1	18	24	37	1	1	15	8	11	1	1	5	50	15	1	1	11	27	23	1	1	17	158
2842	70	1	0	3	7	7	2	87	3	16	1	1	2	0	6	1	1	0	4	5	2	1	3	12	54	1	1	7	90	72	1	1	42	92	37	2	1	15	87	8	1	1	4	#NULL!	#NULL!	#NULL!	#NULL!	#NULL!	#NULL!
2843	70	1	0	3	8	6	3	87	3	16	1	1	2	0	6	1	1	0	42	5	1	1	14	32	25	1	1	7	6	8	1	1	4	12	54	1	1	7	#NULL!	#NULL!	#NULL!	#NULL!	#NULL!	#NULL!	#NULL!	#NULL!	#NULL!	#NULL!	#NULL!
2846	80	1	0	3	3	4	0	87	0	6	1	1	0	44	6	1	1	0	6	8	1	1	4	3	16	1	1	2	#NULL!	#NULL!	#NULL!	#NULL!	#NULL!	#NULL!	#NULL!	#NULL!	#NULL!	#NULL!	#NULL!	#NULL!	#NULL!	#NULL!	#NULL!	#NULL!	#NULL!	#NULL!	#NULL!	#NULL!	#NULL!
2847	82	1	0	3	3	3	0	88	21	5	1	1	14	3	16	1	1	2	6	8	1	1	4	#NULL!	#NULL!	#NULL!	#NULL!	#NULL!	#NULL!	#NULL!	#NULL!	#NULL!	#NULL!	#NULL!	#NULL!	#NULL!	#NULL!	#NULL!	#NULL!	#NULL!	#NULL!	#NULL!	#NULL!	#NULL!	#NULL!	#NULL!	#NULL!	#NULL!	#NULL!
2850	60	1	0	3	5	4	0	207	3	16	1	1	2	21	5	1	1	14	6	8	1	1	4	7	6	2	1	0	#NULL!	#NULL!	#NULL!	#NULL!	#NULL!	#NULL!	#NULL!	#NULL!	#NULL!	#NULL!	#NULL!	#NULL!	#NULL!	#NULL!	#NULL!	#NULL!	#NULL!	#NULL!	#NULL!	#NULL!	#NULL!
2851	90	1	0	3	4	7	0	161	0	6	1	1	0	19	28	1	1	13	44	6	1	1	0	158	25	1	1	18	27	23	1	1	17	42	5	1	1	14	6	8	1	1	4	#NULL!	#NULL!	#NULL!	#NULL!	#NULL!	#NULL!
2855	68	0	0	3	3	5	4	49	0	0	1	1	0	42	5	1	1	14	8	11	1	1	5	19	28	2	1	13	17	15	1	1	11	#NULL!	#NULL!	#NULL!	#NULL!	#NULL!	#NULL!	#NULL!	#NULL!	#NULL!	#NULL!	#NULL!	#NULL!	#NULL!	#NULL!	#NULL!	#NULL!
2856	80	1	0	3	2	6	1	87	2	6	1	1	0	3	16	1	1	2	6	8	1	1	4	188	97	1	1	53	141	86	1	1	35	35	18	1	1	7	#NULL!	#NULL!	#NULL!	#NULL!	#NULL!	#NULL!	#NULL!	#NULL!	#NULL!	#NULL!	#NULL!
2858	80	1	0	3	3	5	0	87	0	6	1	1	0	42	5	1	1	14	67	25	1	1	13	158	25	1	1	18	87	8	1	1	4	#NULL!	#NULL!	#NULL!	#NULL!	#NULL!	#NULL!	#NULL!	#NULL!	#NULL!	#NULL!	#NULL!	#NULL!	#NULL!	#NULL!	#NULL!	#NULL!
2861	65	1	0	3	3	6	2	87	0	6	1	1	0	42	5	1	1	14	8	11	1	1	5	3	16	1	1	2	6	8	1	1	4	12	54	1	1	7	#NULL!	#NULL!	#NULL!	#NULL!	#NULL!	#NULL!	#NULL!	#NULL!	#NULL!	#NULL!	#NULL!
2863	65	1	0	3	3	7	2	87	3	16	1	1	2	0	6	1	1	0	4	5	2	1	3	12	54	1	1	7	90	72	1	1	42	92	37	2	1	15	87	8	1	1	4	#NULL!	#NULL!	#NULL!	#NULL!	#NULL!	#NULL!
2864	85	1	0	3	10	4	1	87	3	16	1	1	2	87	8	1	1	4	29	25	1	1	18	100	43	1	1	7	#NULL!	#NULL!	#NULL!	#NULL!	#NULL!	#NULL!	#NULL!	#NULL!	#NULL!	#NULL!	#NULL!	#NULL!	#NULL!	#NULL!	#NULL!	#NULL!	#NULL!	#NULL!	#NULL!	#NULL!	#NULL!
2865	65	1	0	3	3	6	3	87	3	16	1	1	2	0	6	1	1	0	42	5	1	1	14	32	25	1	1	7	6	8	1	1	4	12	54	1	1	7	#NULL!	#NULL!	#NULL!	#NULL!	#NULL!	#NULL!	#NULL!	#NULL!	#NULL!	#NULL!	#NULL!
2867	70	1	0	3	3	5	0	87	0	6	1	1	0	42	5	1	1	14	67	25	1	1	13	158	25	1	1	18	87	8	1	1	4	#NULL!	#NULL!	#NULL!	#NULL!	#NULL!	#NULL!	#NULL!	#NULL!	#NULL!	#NULL!	#NULL!	#NULL!	#NULL!	#NULL!	#NULL!	#NULL!
2868	60	1	0	3	5	6	2	87	0	6	1	1	0	3	16	1	1	2	6	8	1	1	4	4	5	2	1	3	27	23	1	1	17	8	11	1	1	5	#NULL!	#NULL!	#NULL!	#NULL!	#NULL!	#NULL!	#NULL!	#NULL!	#NULL!	#NULL!	#NULL!
2869	75	1	0	3	17	5	4	87	13	16	1	1	7	6	8	1	1	4	0	6	1	1	0	30	25	1	1	19	15	22	1	1	9	#NULL!	#NULL!	#NULL!	#NULL!	#NULL!	#NULL!	#NULL!	#NULL!	#NULL!	#NULL!	#NULL!	#NULL!	#NULL!	#NULL!	#NULL!	#NULL!
2880	66	1	0	3	2	7	0	108	0	6	1	1	0	50	15	1	1	11	81	15	1	1	11	102	10	1	1	5	27	23	1	1	17	91	23	1	1	17	118	5	1	1	14	#NULL!	#NULL!	#NULL!	#NULL!	#NULL!	#NULL!
2883	65	0	0	3	3	3	0	87	0	6	1	1	0	87	8	1	1	4	19	28	2	1	13	#NULL!	#NULL!	#NULL!	#NULL!	#NULL!	#NULL!	#NULL!	#NULL!	#NULL!	#NULL!	#NULL!	#NULL!	#NULL!	#NULL!	#NULL!	#NULL!	#NULL!	#NULL!	#NULL!	#NULL!	#NULL!	#NULL!	#NULL!	#NULL!	#NULL!	#NULL!
2885	85	0	0	3	7	9	8	88	0	6	1	1	0	3	18	1	1	2	4	5	2	1	3	87	8	1	1	4	29	25	1	1	18	34	22	1	1	9	44	6	1	1	0	101	1	2	1	8	12
2887	65	0	0	3	4	5	1	87	0	6	1	1	0	4	5	1	1	3	158	25	1	1	18	8	11	1	1	5	67	25	1	1	13	#NULL!	#NULL!	#NULL!	#NULL!	#NULL!	#NULL!	#NULL!	#NULL!	#NULL!	#NULL!	#NULL!	#NULL!	#NULL!	#NULL!	#NULL!	#NULL!
2891	76	0	0	3	2	7	1	87	12	54	1	1	7	3	16	1	1	2	0	6	1	1	0	6	8	1	1	4	42	5	1	1	14	27	23	1	1	17	9	6	1	1	0	#NULL!	#NULL!	#NULL!	#NULL!	#NULL!	#NULL!
2892	68	0	0	3	3	9	2	87	0	6	1	1	0	21	5	1	1	14	19	28	2	1	13	29	25	1	1	18	24	37	1	1	15	8	11	1	1	5	50	15	1	1	11	27	23	1	1	17	158
2893	64	0	0	3	5	7	1	87	12	54	1	1	7	3	16	1	1	2	0	6	1	1	0	6	8	1	1	4	42	5	1	1	14	44	6	1	1	0	90	72	1	1	42	#NULL!	#NULL!	#NULL!	#NULL!	#NULL!	#NULL!
2894	70	0	0	3	5	6	2	87	67	25	1	1	13	86	15	1	1	11	21	5	1	1	14	12	18	1	1	7	100	18	1	1	7	73	6	1	1	0	#NULL!	#NULL!	#NULL!	#NULL!	#NULL!	#NULL!	#NULL!	#NULL!	#NULL!	#NULL!	#NULL!
2895	87	0	0	3	2	6	3	87	3	16	1	1	2	6	8	1	1	4	0	6	1	1	0	4	5	2	1	3	29	25	1	1	18	12	54	1	1	7	#NULL!	#NULL!	#NULL!	#NULL!	#NULL!	#NULL!	#NULL!	#NULL!	#NULL!	#NULL!	#NULL!
2896	65	0	0	3	4	7	1	87	0	6	1	1	0	19	28	1	1	13	32	25	1	1	19	91	23	1	1	17	42	5	1	1	14	8	11	1	1	5	88	7	1	1	28	#NULL!	#NULL!	#NULL!	#NULL!	#NULL!	#NULL!
2899	60	0	0	3	5	5	2	207	0	6	1	1	0	3	18	1	1	2	6	8	1	1	4	38	5	2	1	3	67	25	1	1	13	#NULL!	#NULL!	#NULL!	#NULL!	#NULL!	#NULL!	#NULL!	#NULL!	#NULL!	#NULL!	#NULL!	#NULL!	#NULL!	#NULL!	#NULL!	#NULL!
2900	65	0	0	3	4	3	2	207	3	16	1	1	2	6	8	1	1	4	32	25	1	1	19	#NULL!	#NULL!	#NULL!	#NULL!	#NULL!	#NULL!	#NULL!	#NULL!	#NULL!	#NULL!	#NULL!	#NULL!	#NULL!	#NULL!	#NULL!	#NULL!	#NULL!	#NULL!	#NULL!	#NULL!	#NULL!	#NULL!	#NULL!	#NULL!	#NULL!	#NULL!
2901	80	0	0	3	11	7	0	207	0	6	1	1	0	21	5	1	1	14	3	16	1	1	2	6	8	1	1	4	91	23	1	1	17	89	23	1	1	5	27	23	1	1	17	#NULL!	#NULL!	#NULL!	#NULL!	#NULL!	#NULL!
2902	61	0	0	3	7	5	0	161	0	6	1	1	0	42	5	1	1	14	19	28	2	1	13	88	7	1	1	28	24	37	1	1	15	#NULL!	#NULL!	#NULL!	#NULL!	#NULL!	#NULL!	#NULL!	#NULL!	#NULL!	#NULL!	#NULL!	#NULL!	#NULL!	#NULL!	#NULL!	#NULL!
2903	82	0	0	3	7	7	1	49	0	6	1	1	0	42	5	1	1	14	86	15	1	1	11	19	28	1	1	13	32	25	1	1	19	8	11	1	1	5	91	23	1	1	17	#NULL!	#NULL!	#NULL!	#NULL!	#NULL!	#NULL!
2907	70	1	0	3	8	7	2	87	3	16	1	1	2	0	6	1	1	0	4	5	2	1	3	12	54	1	1	7	90	72	1	1	42	92	37	2	1	15	87	8	1	1	4	#NULL!	#NULL!	#NULL!	#NULL!	#NULL!	#NULL!
2908	80	1	0	3	5	5	4	87	13	16	1	1	7	6	8	1	1	4	0	6	1	1	0	30	25	1	1	19	15	22	1	1	9	#NULL!	#NULL!	#NULL!	#NULL!	#NULL!	#NULL!	#NULL!	#NULL!	#NULL!	#NULL!	#NULL!	#NULL!	#NULL!	#NULL!	#NULL!	#NULL!
2909	60	1	0	3	10	8	2	87	0	6	1	1	0	3	16	1	1	2	6	8	1	1	4	21	5	1	1	14	27	23	1	1	17	91	23	1	1	17	12	54	1	1	7	8	10	1	2	5	#NULL!
2910	65	1	0	3	10	6	2	87	0	6	1	1	0	3	16	1	1	2	6	8	1	1	4	4	5	2	1	3	27	23	1	1	17	8	11	1	1	5	#NULL!	#NULL!	#NULL!	#NULL!	#NULL!	#NULL!	#NULL!	#NULL!	#NULL!	#NULL!	#NULL!
2912	88	1	0	3	10	8	2	87	0	6	1	1	0	3	16	1	1	2	6	8	1	1	4	21	5	1	1	14	27	23	1	1	17	91	23	1	1	17	12	54	1	1	7	8	10	1	2	5	#NULL!
2913	60	1	0	3	9	9	3	87	0	6	1	1	0	42	5	1	1	14	32	25	1	1	19	27	23	1	1	17	19	28	2	1	13	9	6	1	1	0	67	25	1	1	13	87	8	1	1	4	#NULL!
2914	88	1	0	3	5	7	2	87	3	16	1	1	2	0	6	1	1	0	4	5	2	1	3	12	54	1	1	7	90	72	1	1	42	92	37	2	1	15	87	8	1	1	4	#NULL!	#NULL!	#NULL!	#NULL!	#NULL!	#NULL!
2918	70	1	0	3	22	6	4	207	3	16	1	1	2	6	8	1	1	4	67	25	1	1	13	101	21	1	1	8	42	5	1	1	14	242	25	1	1	9	#NULL!	#NULL!	#NULL!	#NULL!	#NULL!	#NULL!	#NULL!	#NULL!	#NULL!	#NULL!	#NULL!
2919	80	1	0	3	4	5	2	207	0	6	1	1	0	3	18	1	1	2	6	8	1	1	4	38	5	2	1	3	67	25	1	1	13	#NULL!	#NULL!	#NULL!	#NULL!	#NULL!	#NULL!	#NULL!	#NULL!	#NULL!	#NULL!	#NULL!	#NULL!	#NULL!	#NULL!	#NULL!	#NULL!
2920	65	1	0	3	4	5	0	161	0	6	1	1	0	42	5	1	1	14	19	28	2	1	13	88	7	1	1	28	24	37	1	1	15	#NULL!	#NULL!	#NULL!	#NULL!	#NULL!	#NULL!	#NULL!	#NULL!	#NULL!	#NULL!	#NULL!	#NULL!	#NULL!	#NULL!	#NULL!	#NULL!
2923	75	1	0	3	5	9	3	87	0	6	1	1	0	42	5	1	1	14	32	25	1	1	19	27	23	1	1	17	19	28	2	1	13	9	6	1	1	0	67	25	1	1	13	87	8	1	1	4	#NULL!
2925	60	0	0	3	11	9	2	87	0	6	1	1	0	21	5	1	1	14	19	28	2	1	13	29	25	1	1	18	24	37	1	1	15	8	11	1	1	5	50	15	1	1	11	27	23	1	1	17	158
2926	70	0	0	3	7	8	0	87	20	6	1	1	0	42	5	1	1	14	27	23	1	1	17	91	23	1	1	17	6	8	1	1	4	92	37	1	1	15	29	25	1	1	18	105	29	2	1	32	#NULL!
2931	65	0	0	3	10	11	19	65	3	16	1	1	2	6	8	1	1	4	11	16	1	1	2	123	90	1	1	18	7	6	2	1	0	44	6	1	1	0	101	1	1	1	8	12	19	1	1	7	100
2934	64	0	0	3	3	9	6	87	0	6	1	1	0	6	8	1	1	4	3	16	1	1	2	4	5	2	1	3	12	54	1	1	7	26	6	2	1	0	27	23	1	1	17	32	25	1	1	19	11
2935	70	0	0	3	13	5	6	207	13	16	1	1	2	6	8	1	1	4	12	18	1	1	7	0	6	1	1	0	64	25	1	1	19	#NULL!	#NULL!	#NULL!	#NULL!	#NULL!	#NULL!	#NULL!	#NULL!	#NULL!	#NULL!	#NULL!	#NULL!	#NULL!	#NULL!	#NULL!	#NULL!
2941	87	0	0	3	8	7	6	262	12	18	2	1	7	7	6	1	1	0	3	16	1	1	2	6	8	1	1	4	11	18	1	1	7	179	5	1	1	14	32	25	1	1	19	#NULL!	#NULL!	#NULL!	#NULL!	#NULL!	#NULL!
2945	68	1	0	3	2	8	0	83	0	9	1	1	0	47	9	2	1	0	42	5	1	1	14	109	12	1	1	30	102	14	1	1	5	27	23	1	1	17	91	23	1	1	17	89	23	1	1	5	#NULL!
2947	65	0	0	3	2	4	0	91	26	6	2	1	0	21	5	1	1	14	3	16	1	1	2	27	23	1	1	17	#NULL!	#NULL!	#NULL!	#NULL!	#NULL!	#NULL!	#NULL!	#NULL!	#NULL!	#NULL!	#NULL!	#NULL!	#NULL!	#NULL!	#NULL!	#NULL!	#NULL!	#NULL!	#NULL!	#NULL!	#NULL!
2951	66	0	0	3	3	7	1	87	0	6	1	1	0	19	28	1	1	13	32	25	1	1	19	91	23	1	1	17	42	5	1	1	14	8	11	1	1	5	88	7	1	1	28	#NULL!	#NULL!	#NULL!	#NULL!	#NULL!	#NULL!
2953	62	0	0	3	6	7	6	87	12	18	2	1	7	7	6	1	1	0	3	16	1	1	2	6	8	1	1	4	11	18	1	1	7	179	5	1	1	14	32	25	1	1	19	#NULL!	#NULL!	#NULL!	#NULL!	#NULL!	#NULL!
2954	76	0	0	3	2	6	3	87	3	16	1	1	2	6	8	1	1	4	0	6	1	1	0	4	5	2	1	3	29	25	1	1	18	12	54	1	1	7	#NULL!	#NULL!	#NULL!	#NULL!	#NULL!	#NULL!	#NULL!	#NULL!	#NULL!	#NULL!	#NULL!
2956	70	0	0	3	8	9	1	87	7	6	2	1	0	42	5	1	1	14	3	16	1	1	2	87	8	1	1	4	44	6	1	1	0	9	6	1	1	0	91	23	1	1	17	89	23	1	1	5	0
2957	68	0	0	3	6	5	3	381	13	18	1	1	7	44	6	1	1	0	87	8	1	1	4	42	5	1	1	14	74	6	1	1	0	#NULL!	#NULL!	#NULL!	#NULL!	#NULL!	#NULL!	#NULL!	#NULL!	#NULL!	#NULL!	#NULL!	#NULL!	#NULL!	#NULL!	#NULL!	#NULL!
2960	80	0	0	3	5	7	0	103	0	6	1	1	0	18	27	1	1	12	42	5	1	1	14	24	37	1	1	15	44	6	1	1	0	102	10	1	1	5	67	25	1	1	13	#NULL!	#NULL!	#NULL!	#NULL!	#NULL!	#NULL!
[truncated: 194 more columns]
